# Supplementary material for: Mining of immunological and prognostic-related biomarker for cervical cancer based on immune cell signatures
Source: Front Immunol. 2022 Oct 21;13:993118. doi: 10.3389/fimmu.2022.993118 (PMC9634000; doi:10.3389/fimmu.2022.993118)
Supplement: Supplementary Data Sheet 1 — Specific clinical information on TCGA-CC patients. [file Table_1.xlsx]

## Sheet: S1
Variables	Group	N(%)
Age	<=65	256(88.89%)
	>65	32(11.11%)
Grade	G1	18(6.25%)
	G2	127(44.10%)
	G3	115(39.93%)
	G4	1(0.35%)
	unknow	27(9.38%)
Stage	Stage I	157(54.51%)
	Stage II	63(21.88%)
	Stage III	41(14.24%)
	Stage IV	21(7.29%)
	unknow	6(2.08%)
Race	other	86(29.86%)
	white	202(70.14%)
fustat	dead	72(25.00%)
	live	216(75.00%)
pathological types	Adenocarcinoma	43(14.93%)
	Adenosquamous carcinoma	7(2.43%)
	Squamous cell carcinoma	238(82.64%)

## Sheet: S2
Immune cell	gene ID
Activated_B_cell	TNFRSF17	BLK	CD19	MS4A1	CD27	CD38	CD79B	CR2	GNG7	HLA-DOB	IGHM	IGKC	CD180	PNOC	CCL21	SPIB	TCL1A	ARHGAP25	ADAM28	MICAL3	BACH2	FCRL2	AKNA	CLECL1	CLEC9A	CLEC17A
Activated_CD4_T_cell	BIRC3	CCNB1	CCR7	DUSP2	ETS1	IARS	ITK	KIF11	RGS1	CCL4	CCL5	CCL20	SELL	PRC1	EXO1	AIM2	KNTC1	PSAT1	TRAT1	EXOC6	SAMSN1	NUF2	BRIP1	ESCO2	RTKN2
Activated_CD8_T_cell	CD3D	CD3E	CD3G	CD8A	CD37	CD69	CETN3	CSE1L	GZMH	GZMA	GZMK	IL2RB	LCK	NKG7	ZAP70	MPZL1	GNLY	AHSA1	CCT6B	ADRM1	TIMM13	C1GALT1C1	PTRH2	GEMIN6	GPT2	PIK3IP1
Activated_dendritic_cell	ABCD1	RHOA	ATP6V1A	BCL2L1	C1QB	C1QC	CAPG	CEACAM8	HLA-DQA2	NOS2	RAB1A	SLA	TNFAIP2	TNFSF14	TNFRSF6B	SIGLEC5	VNN2	CCNA1	SNURF	CD302	SRA1	ACTR3	UBD	XPO6	CD207	SLC25A37	TREM1	SPCS3	SLAMF9	CLEC4C	TREML4	TREML1	CCL3L3	ATP5F1B	ATP5MG
Angiogenesis	CDH5	CLEC14A	LDB2	ECSCR	MYCT1	RHOJ	VWF	TIE1	KDR	ESAM	PTPRB	SPARCL1	EMCN	ROBO4	ENG	TEK	S1PR1	A2M	JAM2	COL15A1	PECAM1	CALCRL	CLEC3B	PLVAP	RGS5	LRRC32	EBF1	ADCY4	ACVRL1	APLNR	TM4SF18	GNG11	CNRIP1	ZNF423	GIMAP8	PDGFD	ITGA9	EDNRB	ADGRL4	ADGRF5	ADGRA2
Antigen_Processing_and_Presentation	AZGP1	B2M	CALR	CANX	CD1A	CD1B	CD1C	CD1D	CD1E	CD4	CD8A	CD8B	CD74	CREB1	CTSB	CTSE	CTSL1	CTSS	FCER1G	FCGRT	PDIA3	HFE	HLA-A	HLA-B	HLA-C	HLA-DMA	HLA-DMB	HLA-DOA	HLA-DOB	HLA-DPA1	HLA-DPB1	HLA-DQA1	HLA-DQA2	HLA-DQB1	HLA-DRA	HLA-DRB1	HLA-DRB3	HLA-DRB4	HLA-DRB5	HLA-E	HLA-F	HLA-G	HLA-H	MR1	HSPA1A	HSPA1B	HSPA1L	HSPA2	HSPA4
Antimicrobials	HAMP	PI3	CAMP	DEFB4	PPBP	REG3G	CXCL14	CXCL16	SLPI	IL8	CXCL10	CXCL9	CXCL5	CXCL11	CXCL6	CXCL1	CXCL12	CXCL13	CXCL2	PF4	XCL1	CXCL3	DEFB103A	CCL13	CCL1	DEFB1	CCL8	ELANE	DEFB103B	DEFA3	DEFA1	TMSB10	DEFA6	DEFA5	DEFA4	LCN2	LCN1	COLEC10	BPI	S100A9	S100A8	DCD	LCN6	S100A12	HTN3	LCN8	LOC728358	CCR10	CELA1
APM1	HLA-A	HLA-B	HLA-C	TAP1	TAP2	TAPBP	B2M
APM2	HLA-DMA	HLA-DMB	HLA-DOA	HLA-DOB	HLA-DPA1	HLA-DPB1	HLA-DPB2	HLA-DQA1	HLA-DQA2	HLA-DQB1	HLA-DQB2	HLA-DRA	HLA-DRB1	HLA-DRB5	HLA-DRB6
B_Cell	ZNF532	ZNF207	ZNF154	ZCCHC7	XYLT1	WIPF1	WEE1	WDR83OS	WDR34	WDR11	VPS53	VPS28	VPREB3	UVRAG	USP6NL	UROS	UBE2J1	TUBB6	TTC7A	TSPAN9	TSPAN33	TSPAN3	TRIO	TRIM56	TRIM26	TPD52	TNS3	TNFRSF18	TNFRSF17	TMED8	TLR7	TLR10	TFEB	TEAD2	TCL1A	TCF4	TBC1D1	SYPL1	SYNGR2	SYK	SWAP70	SUN2	STX7	STRBP	STAT6	STAP1	STAG3	ST14	SSU72
B_Cell_60gene	SEL1L3	SCFV	POU2AF1	MZB1	MIR8071-2	MIR8071-1	JCHAIN	IGLV1-44	IGLV@	IGLL5	IGLL3P	IGLJ3	IGLC1	IGKV1D-13	IGKC	IGK	IGHV4-31	IGHV3-23	IGHV1-69	IGHM	IGHG4	IGHG3	IGHG2	IGHG1	IGHD	IGHA2	IGHA1	IGH	GUSBP11	CYAT1	CKAP2	CD38
B_Cell_cluster	TNFRSF17	TNFRSF13B	POU2AF1	PAX5	NUGGC	MS4A1	MEI1	JCHAIN	FCRLA	FCRL5	FCRL2	FCRL1	FCER2	FAM30A	CXCR5	CNR2	CD79B	CD79A	CD19	BMS1P20	BLK	BANK1	ADAM6
B_cell_PCA_16704732	SLC22A3	IGKC	FGD2	SIDT2	CACNA2D2	USP6NL	CPSF2	UBR5	NIPAL4	WEE1	PMAIP1	SLC2A5	BEND4	SP140	GLDC	GSTZ1	EML6	FCRLA	LRMP	BTK	HLA-DMB	SAV1	PLEKHF2	STAG3	HHEX	LINC00926	WDR11	SSU72	CD19	SYNGR2	ZNF532	TRIM56	MEF2C	INPPL1	NFKBIE	JUP	EGR1	FCRL2	TBC1D1	ANKH	TRIO	RGS13	SSPN	ATG4A	C11orf24	PRKCE	RALGPS2	AIM2	PIK3AP1
B_cells_ImSig	AFF3	BANK1	BLK	BTLA	CCR6	CD180	CD19	CD22	CD37	CD72	CD79A	CD79B	CR2	EBF1	FAM129C	FCRL1	FCRL2	FCRL3	FCRL5	FCRLA	HLA-DOB	IGHV5-78	KIAA0125	LINC00926	LOC100507616	LY9	MS4A1	P2RX5	PAX5	PNOC	POU2F2	S1PR4	SNX22	STAP1	TCL1A	TLR10	VPREB3
B_cells_memory	IGKC	MS4A1	IGHM	LTB	CD37	GUSBP11	CD79A	BANK1	P2RX5	IGLL3P	FCMR	SELL	IRF8	LY86	SIK1	SPIB	CD19	RIPOR2	RUBCNL	RASGRP2	CD69	HLA-DOB	CD79B	AIM2	FCGR2B	PNOC	CD27	PTPRCAP	FCRL2	BLK	LRMP	CD1C	NPIPB15	HHEX	VPREB3	IGHD	ALOX5	SP140	GPR183	CD180	EAF2	STAP1	IL2RB	CCR7	ACP5	IL4R	GPR18	CD22	SIT1
B_cells_naive	IGKC	IGHM	MS4A1	CD37	CD79A	TCL1A	FCMR	SELL	IL4R	IGHD	LTB	P2RX5	IRF8	CD69	GUSBP11	BANK1	CD19	RUBCNL	LY86	IGLL3P	HLA-DOB	CD79B	RASGRP2	SIK1	RIPOR2	HHEX	BACH2	FCRL2	PNOC	PTPRCAP	SPIB	CCR7	VPREB3	STAP1	FCGR2B	CD22	EAF2	GPR18	BRAF	PIK3IP1	IL2RB	LRMP	ADAM28	TRIB2	ALOX5	RNASE6	BLK	BIRC3	CCL4
B_lineage_MCPcounter	BANK1	CD19	CD22	CD79A	CR2	FCRL2	IGKC	MS4A1	PAX5
Bcell_21978456	IGHA1	IGHG1	IGHM	IGH	IGHA2	IGHD	IGHG3	IGHG4	IGHV4-31	IGHV1-69	IGLJ3	IGHV3-23	IGK	IGHG2	IGKC	GUSBP11	IGLC1	IGLV1-44	CYAT1	IGLV@	IGKV1D-13	IGLL3P	IGLL5	SCFV	NA
Bcell_mg_IGJ	IGHM	IGHG3	IGHV1-69	IGKC	IGLJ3	IGKV1D-13	IFI6	IGHA1	IGKV1OR2-108	IGKV1OR15-118	CTA-246H3.1	JCHAIN	IGL	CXCL8	LOC652128	NTN3
Bcell_receptors_score	CD19	CD1C	CD1D	CD200	CD22	CD24	CD38	CD72	CD74	CD79A	CD79B	CD83	CD86	FCGR2B	MS4A1
BCRSignalingPathway	CD79A	CD79B	LYN	SYK	BTK	BLNK	VAV3	VAV1	VAV2	RAC1	RAC2	RAC3	PPP3CA	PPP3CB	PPP3CC	CHP	PPP3R1	PPP3R2	CHP2	NFAT5	NFATC1	NFATC2	NFATC3	NFATC4	HRAS	KRAS	NRAS	FOS	JUN	CARD11	BCL10	MALT1	CHUK	IKBKB	IKBKG	NFKB1	RELA	NFKBIA	NFKBIB	NFKBIE	CD81	CD19	CR2	PIK3R5	PIK3R1	PIK3R2	PIK3R3	PIK3CA	PIK3CB
Buck14_score	CXCL13	CLIC5	RGS4	RPS28	RFX7	EXOC7	HAPLN1	ZNF3	SSX3	PRRG3	ABO	PRTN3	MATN1	AGFG2
CD103neg_mean_25446897	ABCC3	APOE	C1QA	C1QB	C1QC	C5AR1	LYVE1	MERTK	MRC1	MS4A7	SIGLEC1	STAB1	TLR7	TMEM119	TMEM37	TREM2	CYP4F18/CYP4F3A
CD103pos_CD103neg_ratio_25446897	CD103neg_mean_25446897	CD103pos_mean_25446897
CD103pos_mean_25446897	BATF3	BTLA	CCR7	CLEC9A	FLT3	IRF8	KIT	XCR1	ZBTB46	MYCL
CD56bright_natural_killer_cell	ABAT	ENTPD5	CDH3	CLIC2	CSF1	CSNK2A2	CSTA	CSTB	CTSD	CYP27B1	GATA2	GMPR	HDC	HOXA1	KRT86	GPR137B	DYNLL1	COX7A2L	HS2ST1	HS3ST1	FST	EIF3M	HCP5	HEY1	DCAF12	C5orf15	MLST8	BCL11B	NAA16	ELMOD3	CDHR1	MYL6B	CREB3L4	SMCO4	HDGFL2	METTL21A	TOGARAM2	CTPS1	C1QA	ClQB
CD56dim_natural_killer_cell	CYP27A1	GRIN1	HLA-E	KIR2DS1	KIR2DS5	NOTCH3	PSMC4	RPL37A	UPP1	DYRK2	AKR7A3	IL21R	GPRC5C	DDX55	PORCN	KIR2DS2
CD68	CD68
CD68_cluster	SIGLEC9	SIGLEC7	LRRC25	ITGAX	CD68	C3AR1	ADAP2
CD8	ZBTB16	TSPAN32	TBX21	S100B	PRF1	KLRG1	KLRC1	IL2RB	GZMH	GNLY	FCGBP	DUSP2	CST7	CD8B	CD8A	CCL5	CCL4L1	C1orf21	ADRB2	ADGRG1	?KLRK1
CD8_CD68_ratio	CD8A	CD68
CD8_cluster	ZNF831	ZAP70	UBASH3A	TRAT1	TIGIT	TBX21	TBC1D10C	SLAMF6	SLAMF1	SLA2	SIT1	SIRPG	SH2D1A	SCML4	SAMD3	S1PR4	PYHIN1	PTPRCAP	PTPN7	PRKCB	PRF1	NKG7	LY9	LCK	KLRK1	ITK	IL2RG	GZMK	GZMA	GPR171	CXCR6	CXCR3	CD96	CD8A	CD6	CD5	CD48	CD3G	CD3E	CD3D	CD27	CD247	CD2	CCL5	C16orf54	BTLA	ACAP1
CD8_PCA_16704732	DUSP2	CST7	FCGBP	S100B	ADRB2	KLRC4	CCL5	IL2RB	GNLY	KLRC1	CD8A	C1orf21	CCL4L1	TBX21	TSPAN32	KLRG1	PRF1	GZMH	ADGRG1
CD8_T_cells_MCPcounter	CD8B
CD8A	CD8A
Central_memory_CD4_T_cell	ANXA2P2	AQP3	BMI1	KLF5	CD63	COL4A1	CYLD	FYN	XRCC6	GSS	ITGB1	ITGB2	LSP1	SMAD4	NDUFB9	PKM	STX4	VIM	TRADD	IFITM2	GLIPR1	BZW2	SIRPG	ELMO2	AHNAK	PGGHG	SFXN3	ABHD3
Central_memory_CD8_T_cell	ACTN4	ADCY9	F13A1	FCER1G	FCGR3B	FGF7	FKBP4	GLUD1	GM2A	GUSB	IL1RN	NTRK1	RARA	SIGLEC1	UBA52	ADAM12	TNFRSF11A	TOX4	NOL11	RNF128	ULBP1
CHANG_CORE_SERUM_RESPONSE_UP	CEP78	LSM3	LRRC40	STK17A	RPN1	JUNB	NUP85	FLNC	HMGN2	RPP40	UQCR10	AIMP2	CHEK1	VTA1	EXOSC8	CENPO	PNO1	SLC16A1	WDR77	UBE2J1	NOP16	NUDT1	SMC2	SLC25A5	DLEU2	PDAP1	COX17	BCCIP	PLG	RGS8	SNRPC	PLK4	NUTF2	LSM4	SMS	EBNA1BP2	VDAC1	PSMD14	MYCBP	SMURF2	GNG11	F3	IL7R	BRIP1	HNRNPA2B1	DCK	ALKBH7	MSN	TPM1
Chemokine_Receptors	C5AR1	CCBP2	CCR1	CCR10	CCR3	CCR4	CCR5	CCR6	CCR7	CCR8	CCR9	CCRL1	CCRL2	CMKLR1	CX3CR1	CXCR3	CXCR4	CXCR5	CXCR6	CXCR7	CYSLTR1	CYSLTR2	DARC	EDNRA	EDNRB	FPR1	FPR2	FPR2	GPR17	GPR32	GPR33	GPR44	GPR77	IL8RA	IL8RB	LTB4R	LTB4R2	PLAUR	PLXNA1	PLXNA2	PLXNA3	PLXNA4	PLXNB1	PLXNB2	PLXNB3	PLXNC1	PLXND1	PTAFR	ROBO1
Chemokine12_score	CCL2	CCL3	CCL4	CCL5	CCL8	CCL18	CCL19	CCL21	CXCL9	CXCL10	CXCL11	CXCL13
Chemokines	C3	C5	CAMP	CCL1	CCL11	CCL13	CCL14	CCL14-CCL15	CCL15	CCL16	CCL17	CCL18	CCL19	CCL2	CCL20	CCL21	CCL22	CCL23	CCL24	CCL25	CCL26	CCL27	CCL28	CCL3	CCL3L1	CCL3L2	CCL3L3	CCL4	CCL4L1	CCL4L2	CCL5	CCL7	CCL8	CKLF	CMA1	CTSG	CX3CL1	CXCL1	CXCL10	CXCL11	CXCL12	CXCL13	CXCL14	CXCL16	CXCL17	CXCL2	CXCL3	CXCL5	CXCL6
CSF1_response	CORO1A	MNDA	CCRL2	SLC7A7	HLA-DMA	RNASE6	TLR2	CTSC	LILRB4	CTSS	RASSF4	MSN	CYBB	LAPTM5	DOCK2	FCGR1A	EVI2B	ADCY7	CD48	ARHGAP15	ARRB2	SYK	BTK	TNFAIP3	FCGR2A	VSIG4	IL10RA	IFI16	ITGB2	IL7R	TBXAS1	FMNL1	FLI1	RASSF2	LYZ	CD163	CCL2	FCGR2B	MERTK	CD84	CD53	CD86	CTSL	EVI2A	TNFRSF1B	CXCR4	LCP1	SAMHD1	CPVL
CSR_Activated_15701700	ADAMTS1	ADD3	APOD	APP	ARHGAP12	ARHGEF3	ATP6V0A1	AXIN2	BBC3	BCCIP	BCL6	BRCA2	BRIP1	C11ORF24	C1S	CAMLG	CBX1	CCNG2	CCNL2	CCT5	CDC14B	CDCA4	CDK2	CDKN1A	CDKN1C	CENPJ	CHEK1	CKLF	CLCN6	CLIC2	CNTNAP1	COPS6	CORO1C	COTL1	COX17	CRTAP	CSF1	CST3	CTNS	CTSF	CYP27A1	DCK	DCLRE1B	DHFR	DLEU1	DLEU2	DNM1	DPP7	DPYSL2
CTLA4_data	CTLA4
Cytokine_Receptors	ACVR1B	ACVR1C	ACVR2A	ACVR2B	ACVRL1	ADCYAP1R1	ADIPOR1	ADIPOR2	ADRB1	ADRB2	AGTR1	AGTR2	AMHR2	ANGPT1	ANGPT4	ANGPTL1	ANGPTL2	ANGPTL3	ANGPTL4	ANGPTL6	APLNR	AR	AVPR1A	AVPR1B	AVPR2	BMPR1A	BMPR1B	BMPR2	BRD8	C3AR1	C5AR1	CALCR	CALCRL	CCBP2	CCR1	CCR10	CCR3	CCR4	CCR5	CCR6	CCR7	CCR8	CCR9	CCRL1	CCRL2	CD40	CMKLR1	CNTFR	CRHR1
Cytokines	ADIPOQ	ADM	ADM2	AGRP	AGT	AMBN	AMELX	AMH	ANGPTL5	ANGPTL7	APLN	AREG	ARMET	ARMETL1	ARTN	AVP	AZU1	BDNF	BMP1	BMP10	BMP15	BMP2	BMP3	BMP4	BMP5	BMP6	BMP7	BMP8A	BMP8B	BTC	C19orf10	C3	C5	CALCA	CALCB	CAMP	CAT	CCK	CCL1	CCL11	CCL13	CCL14	CCL14-CCL15	CCL15	CCL16	CCL17	CCL18	CCL19	CCL2
Cytotoxic_lymphocytes_MCPcounter	CD8A	EOMES	FGFBP2	GNLY	KLRC3	KLRC4	KLRD1
DAP12_data	TYROBP
Dendritic_cells_activated	CCL22	LAMP3	IDO1	CCR7	CXCL10	BIRC3	TNFAIP6	IL7R	RSAD2	SAMSN1	KYNU	CCL5	EBI3	HLA-DQA1	CCL17	BCL2A1	CCL13	CLIC2	PLA2G7	CD40	SLC15A3	CD80	CD86	CCL4	FPR3	CST7	IFI44L	ACP5	CXCL11	MMP12	HCK	RGS1	CD38	NCF2	CHST7	CCL19	ARHGAP22	CXCL9	MMP9	IRF8	IL1B	SIGLEC1	APOBEC3A	RASSF4	IL4R	IL12B	CD1B	CYP27B1	IL2RA
Dendritic_cells_resting	MMP12	CD1B	CD1A	ACP5	NCF2	CD1C	CD1E	RNASE6	HLA-DQA1	TREM2	FPR3	PLA2G7	CLEC7A	CLEC10A	C1orf54	MNDA	EGR2	HCK	CLEC4A	CCL22	MS4A6A	CCL13	LST1	SLC15A3	IGSF6	AIF1	MMP9	ALOX15	SLAMF8	CCL17	CD209	FLVCR2	CLIC2	FCER1A	IL7R	CCL4	SAMSN1	NPL	LY86	KYNU	CD86	CCL18	IRF8	CD40	QPCT	FCGR2B	CCR5	CST7	CD4
Effector_memory_CD4_T_cell	ATM	CASP3	CASQ1	SIGLEC6	DARS	EZH2	NEFL	PDGFRL	EXOSC9	PTGS1	TAL1	UQCRB	WIPF1	SCG2	NCOA4	USP9Y	CAVIN2	TFEC	DOCK9	TPK1	GDE1	TIPIN	REPS1	ZCRB1	IL34	CD300E	SIGLEC14
Effector_memory_CD8_T_cell	C3AR1	CCR5	CMKLR1	CD55	FLT3LG	GZMM	HLA-DMB	HLA-DPA1	HLA-DPB1	IFI16	LTK	NFKBIA	CFLAR	ACAP1	CD160	DAPP1	TRIB2	LIME1	ATP10D	ARHGAP10	APOL3	SETD7	HAPLN3	SIK1	FCRL6
Endothelial_cells_MCPcounter	ACVRL1	APLN	BCL6B	BMP6	BMX	CDH5	CLEC14A	CXorf36	EDN1	ELTD1	EMCN	ESAM	ESM1	FAM124B	HECW2	HHIP	KDR	MMRN1	MMRN2	MYCT1	PALMD	PEAR1	PGF	PLXNA2	PTPRB	ROBO4	SDPR	SHANK3	SHE	TEK	TIE1	VEPH1	VWF
Eosinophil	DACH1	GPR183	FOSB	GIPR	IL5RA	LRMP	PDE6C	NR4A3	GPR65	DEPDC5	P2RY14	ST3GAL6	RRP12	DAPK2	PKD2L2	KRT18P50	ADGRE3
Eosinophils	CLC	NCF2	ADGRE1	BCL2A1	SAMSN1	P2RY14	C3AR1	GPR65	FOSB	CCR3	CCL4	RNASE2	CD69	LRMP	RGS1	ZNF165	GPR183	ADGRE3	ADGRG3	LST1	DPEP2	NR4A3	ADGRE2	FPR1	HCK	MYB	MNDA	SELL	RIPOR2	C5AR1	FCER1A	CD244	CD300A	SIK1	LTB	IL1A	ADRB2	CD37	P2RY10	IL18RAP	SMPD3	OSM	RGS13	BIRC3	ST3GAL6	MXD1	RASGRP2	IL18R1	ALOX5
Fibroblasts_MCPcounter	COL1A1	COL3A1	COL6A1	COL6A2	DCN	GREM1	PAMR1	TAGLN
G_CD3E	CD3E	CD3D	IL10RA	CD3G	JAML
G_CYTH4	CYTH4	NCF4	RAC2	IL2RB	CSF2RB
G_GIMAP4	GIMAP4	GIMAP5	GIMAP6	GIMAP8	GIMAP7	GIMAP1
G_HLA_DPA1	HLA-DPA1	HLA-DRA	HLA-DPB1	HLA-DRB1	HLA-DMB	HLA-DMA	HLA-DOA	HLA-DQA1	HLA-DQB1	HLA-DRB5
G_LILRB4	LILRB4	LILRB2	LAIR1	LILRB1	LILRB3	LILRA6	OSCAR
G_SIGLEC9	SIGLEC9	SIGLEC7	FPR3	SIGLEC5	CD33	SIGLEC10	SIGLEC14	FPR1
G_SLAMF6	SLAMF6	SLAMF7	CD48	LY9	SLAMF1	ARHGAP30	SLAMF8
Gamma_delta_T_cell	ACP5	AQP9	CD33	CD36	CDK5	FABP1	FABP5	IL10RB	LAMC1	LGALS1	LMNB1	MEIS3P1	MPL	MAPK7	RPS7	RPS9	RPS24	CCL13	CCL18	FADD	MINPP1	MFAP3L	BTN3A2	CARD8	DBNL	CD209	KLRF1	KLHL7	C1orf54	KRT80	LCORL
GRANS_PCA_16704732	SPTBN2	SLPI	CMTM6	SLC9A7	SLC25A37	GABARAP	QPCT	PARPBP	AOX1	PPM1A	RER1	LAMP2	SGCE	OSBP2	FAXDC2	TGFA	LRRK2	SPRTN	NFIA	MOG	BNIP3L	CDA	AGO4	CAMSAP2	TNFRSF10A	CYP4F3	ELF4	RAB2B	TST	TBC1D10C	IL18RAP	BST2	FIS1	SERPINE1	ATP6V0C	SLC31A2	ARRB2	ZNF598	RTN3	OAZ1	GYPB	USP47	CHI3L1	C9orf78	BACH1	SLC7A7	ALOX5AP	HLA-E	TNFRSF10C
HER2_Immune_PCA_18006808	AOC1	ACTN1	ACVR1	ACVRL1	ADAM8	AGER	AIF1	ALDH1A1	ALDOB	AKR1B1	ALOX5AP	AMPD1	AMPD3	BIN1	ANG	ANGPT2	ANK1	AOAH	APBA2	BIRC3	APOC4	APOE	FASLG	RHOG	ARHGAP1	ARRB2	ATP2A1	B2M	BCL2A1	TNFRSF17	BDH1	CXCR5	BNIP3	DST	BTK	BTN1A1	SERPING1	C1QA	C1QB	C1R	C1S	C2	C3	C3AR1	FMNL1	CAPN2	CASP1	CASP4	RUNX1
ICR_ACT_SCORE	IFNG	IRF1	STAT1	IL12B	TBX21	GZMB	GNLY	PRF1	GZMH	GZMA	CXCL10	CXCL9	CCL5	CD8A	CD8B	PDCD1
ICR_INHIB_SCORE	CTLA4	FOXP3	IDO1	CD274
ICR_SCORE	IFNG	IRF1	STAT1	IL12B	TBX21	GZMB	GNLY	PRF1	GZMH	GZMA	CXCL10	CXCL9	CCL5	CD8A	CD8B	CTLA4	PDCD1	FOXP3	IDO1	CD274
ICS5_score	CXCL13	CLIC5	HLA-F	TNFRSF17	XCL2
IFIT3	IFIT3	IFI44L	IFIT1	RSAD2	MX1	IFI44	OAS2	CMPK2	IFI6	IFIT2
IFN_21978456	IFI27	MX1	ISG15	IFIT1	IFIT3	RSAD2	IFI44L	IFI44	OAS1	OAS2	OAS3	HERC6	OASL
IFNG_score_21050467	MAP3K10	CSRP3	FOSL1	HLA-B	SF3A1	XRCC6	CEBPD	HLA-A	NMI	IFI35	HIF3A	TAS2R5	C1S	COL16A1	PSME1	IFITM1	CYCS	BAK1	EPS15	GBP1	FAS	PML	HADH	EIF2B1	HLA-E	HADHB	IRF1	ADAR	IFIT3	SDCBP	ATP6V0B	ZFP36L2	TRIM21	PRAME	ELK4	BBC3	PSMB10	CASP8	PHLDA1	PPP3CA	BTG1	RBBP4	PMAIP1	TEAD4	SRP9	ISG15	BST2	PYHIN1	IL15RA
IgG_19272155	IGKV1OR2-118	IGKV1D-13	IGLL3P	IGKV1-5	IGHV1-69	POU2AF1	IGLJ3	GUSBP11	IGLC2	IGLV3-25	IGKC	IGLV2-14	IGHG1	IGHM	IGLV4-3	IGHD	IGHA1	IGL	IGH	IGLC1	LOC96610
IGG_Cluster	TNFRSF17	POU2AF1	PIM2	NTN3	LAX1	JCHAIN	IL2RG	IGLV3-25	IGL	IGKC	HLA-C	CXCL8	CD79A	CD27
IGG_Cluster_21214954	CD27	IL2RG	CD79A	PIM2	POU2AF1	IGKC	IGLV3-25	IGL	TNFRSF17	NTN3	HLA-C	LAX1	JCHAIN	CXCL8
IL12_score_21050467	CD3E	IL12B	STAT4	IFNG	JAK2	IL12RB1	IL12RB2	MAPK14	IL12A	MAP2K6	TYK2	JUN	IL18	CXCR3	CD3G	ETV5	CCR5	CD3D	MAPK8	IL18R1	CD247	TRA	TRB
IL13_score_21050467	IL13	IL13RA2	JAK2	IL13RA1	TYK2	IL4R	JAK1
IL2_score_21050467	RAF1	IL2	STAT5A	IL2RB	SOS1	GRB2	STAT5B	HRAS	LCK	JUN	MAPK3	IL2RG	JAK1	JAK3	CSNK2A1	MAP2K1	FOS	SHC1	SYK	ELK1	IL2RA	MAPK8
IL4_score_21050467	JAK3	GRB2	STAT6	SHC1	IL4	IL4R	AKT1	IRS1	IL2RG	JAK1	RPS6KB1
IL8_21978456	CXCL1	CXCL8	CXCL2
Immature__B_cell	CD22	CYBB	HLA-DQA1	SP100	HDAC9	TXNIP	STAP1	P2RY10	ZCCHC2	FCRL5	HVCN1	FCRLA	FCRL1	FCRL3	TAGAP	FAM129C	NCF1	NCF1B	RUBCN
Immature_dendritic_cell	ACADM	ALDH9A1	ALDH3A2	ALOX15	AMPD2	AMT	ARL1	ATIC	CAPZA1	CLTB	CSF3R	TACSTD2	PLAU	RDX	SLC18A2	ALDH1A2	AHCYL1	INPP5F	RAB38	RRAGD	C1orf162	LILRA5	ATP5F1A
Immune_cell_Cluster_21214954	WARS	IDO1	RNASE6	GPR65	MNDA	LAMP3	TNFAIP8	LYN	TNFAIP3	PLAC8	IL7R	CSF2RB	IRF1	TNFRSF1B	ADAMDEC1	SLAMF8	SIRPG	LTB	PTPRCAP	CCR7	SPOCK2	PLEK	CD74	HLA-DMA	HLA-DRA	HLA-DMB	FCER1G	TYROBP	LAPTM5	ITGB2	C1QA	STAT1	CXCL11	CXCL10	GBP1	TAP1	PSMB9	GIMAP4	SRGN	FGL2	HCLS1	ARHGAP25	LCK	EVI2B	ARHGAP15	CYTIP	GZMA	LCP2	CD53
Immune_NSCLC_score	PLEK	RHOH	TCEA2	CLEC4E	USP51	WFDC10B	SLC4A3	CD53	SCFV	PRDM13	OBSL1	TAGAP	IGLV6-57	CD38	FKBP9	ADAMTSL2	CD48	GNPTAB	CNIH3	PSMA6	SHROOM1	GPSM1	TRO	GSTT2	NQO2	EAF2	MUC4	PABPC1	PLA2G7	AOAH	TMSB4X	ACOT8	GIMAP7	ASAH1	TRIM45	EXT2	IFI6	KCNE3	CTSF	RASL11B	HMGCL	IGHA1	C1QTNF3	IL11RA	ADRA2C	IGKC	CEACAM5	PURB	TPD52
Interferon_19272155	RSAD2	OAS3	IFI44	ISG15	DDX60	IFI44L	IFI6	MX1	IFIT3	IFI27	IFIT1	OAS1	OAS2
Interferon_Cluster_21214954	C19orf66	BST2	SP110	PARP12	IFIT5	OAS1	IRF9	USP18	DDX58	MX2	IFI27	OAS2	IFI6	IFIT3	IFI44L	IFI44	IFIT1	ISG15	MX1	RSAD2	OAS3	HERC6	HERC5	DDX60	PLSCR1	UBE2L6	SAMD9	RTP4	XAF1	NMI	IFITM1	IFITM3	ISG20	PSME2	PSME1	IRF7
Interferon_ImSig	APOL1	APOL6	BATF2	BST2	C19orf66	C5orf56	CMPK2	DDX58	DDX60	DHX58	DTX3L	EPSTI1	FBXO6	GBP1	GBP4	HELZ2	HERC5	HERC6	HSH2D	IFI16	IFI35	IFI44	IFI44L	IFI6	IFIH1	IFIT1	IFIT2	IFIT3	IFIT5	IFITM1	IRF7	IRF9	ISG15	LAMP3	LAP3	MX1	MX2	OAS2	OAS3	OASL	PARP10	PARP12	PARP14	PARP9	PHF11	PML	PSMB9	RNF213	RSAD2
Interferon_Receptor	IFNAR2	IFNGR1	IFNGR2
Interferons	IFNA10	IFNA13	IFNA14	IFNA16	IFNA17	IFNA2	IFNA21	IFNA4	IFNA5	IFNA6	IFNA7	IFNA8	IFNB1	IFNE	IFNG	IFNK	IFNW1
Interleukins	IL11	IL12A	IL12B	IL13	IL15	IL16	IL17A	IL17B	IL17C	IL17D	IL17F	IL18	IL19	IL1A	IL1B	IL1F10	IL1F5	IL1F6	IL1F7	IL1F8	IL1F9	IL1RN	IL2	IL20	IL21	IL22	IL23A	IL24	IL25	IL26	IL27	IL28A	IL28B	IL29	IL3	IL31	IL32	IL33	IL34	IL4	IL5	IL6	IL6ST	IL7	IL8	IL9	TXLNA
Interleukins_Receptor	IL10RA	IL10RB	IL11RA	IL11RB	IL12RB1	IL12RB2	IL13RA1	IL13RA2	IL15RA	IL15RB	IL17RA	IL17RB	IL17RC	IL17RD	IL17RE	IL18R1	IL18RAP	IL1R1	IL1R2	IL1RAP	IL1RL1	IL1RL2	IL20RA	IL20RB	IL21R	IL22RA1	IL22RA2	IL23R	IL27RA	IL28RA	IL2RA	IL2RB	IL2RG	IL31RA	IL3RA	IL4R	IL5RA	IL6R	IL7R	IL8RA	IL8RB	IL9R	ST2
IR7_score	C1QA	IGLC2	LY9	TNFRSF17	SPP1	XCL2	HLA-F
LCK	IL2RG	IL12RG	CCL9	CCL8	CCL7	CCL6	CCL5	CCL28	CCL27	CCL26	CCL25	CCL24	CCL23	CCL22	CCL21	CCL20	CCL19	CCL18	CCL17	CCL16	CCL15	CCL14	CCL13	CCL12	CCL11	CCL10
LCK_19272155	ARHGAP15	KLRK1	SASH3	ARHGAP25	SLAMF1	GIMAP5	SH2D1A	CCR7	ITK	TRBV19	RAC2	CORO1A	PIK3CD	LPXN	PRKCB	STAT4	GMFG	SELPLG	FGL2	EVI2B	CSF2RB	GZMK	SAMSN1	GIMAP4	IRF8	NCKAP1L	IL10RA	TRAC	INPP5D	PLAC8	CCL5	CD247	LTB	IL2RG	HCLS1	IL7R	CD53	LCK	CD3D	CD27	GZMA	SELL	TRBV21-1	CD2	CD48	SLA	LCP2	SRGN	PTPRC
LIexpression_score	CCL5	CD19	CD37	CD3D	CD3E	CD3G	CD79A	CD79B	CD8A	IGHG3	IGLC1	CD14	LCK	LTB	MS4A1	CD247	CD8B	JCHAIN
LYM	CD53	SASH3	IL10RA	NCKAP1L	LCP2	ITGAL	CCR5	CD4	MYO1F	ARHGAP30
LYMPHS_PCA_16704732	UQCRB	SESTD1	QTRT1	TIPIN	REL	STXBP2	HSBP1	COX6C	RPL11	MECOM	ANKRD28	JUN	ZC3H15	RPL23	RPS6KA2	EEF2	TMA7	RPS6	RPL27	RPS21	COX7B	PRRC2B	CYP17A1	NSUN4	TOMM34	MINOS1	STAMBPL1	FGF9	ATF4	RPL35	RPL31	RPS24	DCLRE1C	C5orf49	FAM162A	ITGB2	SLC19A1	RPL32	TPP2	MALAT1	LSM3	ATXN2L	SERPINB6	TPI1	EIPR1
Mac_CSF1	ZNRF2	ZNF44	ZNF414	ZNF384	ZNF124	ZEB2	ZCCHC2	YWHAZ	YWHAH	YPEL2	XPC	WISP2	WIPF1	WASHC4	VSIG4	VAMP8	USP6NL	USP24	UHMK1	UCP2	UBE2W	UAP1	TYMP	TWISTNB	TTC13	TRPS1	TRAK2	TRAK1	TPR	TPP1	TPM3	TNFSF13B	TNFSF10	TNFRSF21	TNFRSF1B	TNFAIP6	TNFAIP3	TNFAIP2	TMSB4Y	TMSB4X	TMPRSS13	TMEM9B	TMEM37	TMEM273	TMEM206	TMEM106A	TMCC3	TM7SF3	TLR2
Macrophage	AIF1	CD4	CNR1	CNR2	CRYBB1	EIF4A1	MS4A2	FES	FPR1	FPR2	FZD2	GPR27	HK3	HNMT	HRH1	RNASE2	CCL1	CCL14	CCL23	VNN1	EIF1	IGSF6	CCL26	BASP1	FRAT2	SLC15A3	FRMD4A	NPL	WNT5B	CD300LB	C5AR2	FAM198B	NME8
Macrophages_ImSig	ADAMDEC1	ADORA3	AOAH	ARRB2	ATP8B4	BCL2A1	C1orf54	C1QA	C1QB	C2	C3AR1	C5AR1	CCR1	CCRL2	CD163	CD300A	CD4	CD68	CD74	CD86	CECR1	CLEC7A	CMKLR1	CSF1R	CTSB	CTSS	CYBB	CYTH4	DPYD	EMR2	FCER1G	FCGR1A	FCGR1B	FCGR2A	FCGR3B	FPR3	GPNMB	HK3	HLA-DRB6	IFI30	IGSF6	ITGAM	ITGAX	ITGB2	LAIR1	LAPTM5	LILRB4	LIPA	LY96
Macrophages_M0	MMP9	NCF2	ACP5	PLA2G7	CYP27A1	CHI3L1	IGSF6	BCL2A1	BHLHE41	CXCL5	IL7R	C5AR1	AQP9	SLC15A3	ADAMDEC1	EGR2	CLEC7A	PPBP	HK3	HCK	DCSTAMP	KYNU	FPR3	CCL18	QPCT	MNDA	CCL22	RNASE6	SLAMF8	MARCO	CCR5	LST1	TREM2	CCL4	IRF8	AIF1	LY86	CD68	NPL	CXCL3	CD37	CHST15	C1orf54	FCN1	IL1B	COL8A2	CYP27B1	GPC4	CD40
Macrophages_M1	CXCL9	CCL19	CXCL10	IDO1	EBI3	TNFAIP6	CCR7	LAMP3	CCL5	CD40	IRF8	CD38	CCL4	APOL3	CXCL11	ADAMDEC1	HCK	BCL2A1	RSAD2	CYP27B1	KYNU	SIGLEC1	SLAMF1	SLC2A6	IFI44L	SAMSN1	LILRB2	TLR2	CCL8	APOBEC3A	AQP9	C3AR1	HLA-DQA1	MNDA	IL2RA	SLC15A3	CD80	ADGRE1	CHI3L1	RASSF4	IL4R	AIM2	PLA1A	MMP9	TLR8	HESX1	SOCS1	LST1	NOD2
Macrophages_M2	MMP9	MS4A6A	CCL18	AIF1	NCF2	CD4	ACP5	CLEC4A	CCL13	LY86	SLC15A3	CLEC10A	CCL23	HLA-DQA1	RNASE6	ADAMDEC1	HCK	NPL	TREM2	IRF8	SIGLEC1	CCL4	SAMSN1	CLEC7A	TLR2	P2RY13	CCL8	CD86	CD180	CD68	CD209	C3AR1	GPR183	CCL14	DPEP2	FPR3	CD37	LST1	CLIC2	HRH1	EGR2	CHI3L1	C1orf54	CFP	C5AR1	MNDA	PTGER2	CD300A	PIK3IP1
MacTh1_cluster	WIPF1	WDFY4	WAS	TNFRSF1B	TNFAIP8L2	TMC8	TLR8	TFEC	TAGAP	SRGN	SPN	SPI1	SNX20	SLCO2B1	SLC7A7	SLA	SIGLEC9	SIGLEC7	SIGLEC10	SELPLG	SCIMP	SASH3	SAMSN1	RNASE6	RASAL3	PTPRC	PTPN22	PLEK	PLCB2	PIK3R5	PIK3CG	PARVG	NCKAP1L	NCF4	MYO1F	MS4A6A	MPEG1	MNDA	LST1	LRRC25	LILRB4	LILRB2	LILRB1	LCP2	LAPTM5	LAIR1	KLHL6	ITGB2	ITGAX
Mast_cell	CMA1	CPA3	CPM	CTSG	EGR3	FCN1	FTL	HSPA6	ITGA9	PTGS2	RNASE3	S100A4	SLC6A4	ADAMTS3	SIGLEC8	PILRA	ARHGAP15
Mast_cells_activated	CCL4	TPSAB1	CPA3	PRG2	IL1B	HPGDS	MMP9	HDC	CXCL3	GZMB	CTSG	CCL20	MYB	C3AR1	IL4R	ELANE	SAMSN1	FCER1A	RGS13	BCL2A1	CLC	IL1A	ADRB2	MMP12	2022-03-03	MS4A2	CST7	LAT	BMP2K	TNFAIP6	RNASE2	IL18R1	P2RX1	STAP1	ATP8B4	BIRC3	EGR2	AQP9	CEACAM8	CSF2	AIF1	LST1	CMA1	NCF2	FCGR2B	TLR2	ADAMDEC1	ADGRE2	GPR65
Mast_cells_resting	CPA3	TPSAB1	HPGDS	PRG2	HDC	SAMSN1	CTSG	ADRB2	C3AR1	ELANE	FCER1A	MS4A2	MYB	CLC	LAT	STAP1	IL1B	IL4R	RGS13	P2RX1	BMP2K	CEACAM8	CST7	P2RY14	MNDA	RNASE2	MS4A3	TRIB2	AIF1	ATP8B4	2022-03-03	GPR65	IL18R1	CMA1	ITK	HHEX	KLRG1	LST1	MMP9	LTC4S	CCL4	CHST15	GFI1	PLA2G7	S100A12
MCD3_CD8_21214954	SRPX	IGFBP6	ENPP2	SEMA3G	CIDEA	GPX3	GPD1	CD36	RBP4	AOC3	LPL	FABP4	ADIPOQ	PLIN1	ADH1B	FHL1	LEP	CD34	SPRY1	PROS1	AKAP12	JAM3	NDN	SPARCL1	ITM2A	AQP1	C7	TSPAN7	JAM2	CAV1	GNG11	LDB2	CDH5	ABCA8	MEOX1	VWF	CLDN5	ERG	SLIT2	PECAM1	CDO1	CFD	ACKR1	LHFPL6	PLPP1
MDACC_FNA_1_20805453	TMEM176B	SLCO2B1	CKAP2	CD74	VCAM1	IGLL1	CCL2	GPNMB	PTGDS	CD163	MAFB	HLA-DRB1	PLTP	APOE	C1QB	NTN3	PECAM1	IGKV1D-13	IGKV1OR2-108	IGLJ3	IGKC	IGL	IGHG3	IGHM	HLA-DPA1	HLA-DQB1	HLA-DQA1	IGHG1	C1QA	HLA-DRA	JCHAIN
MDSC	CD2	CD14	CD86	FCGR2A	FCGR2B	FCGR3A	IL4R	ITGAL	ITGAM	PSAP	PTGER2	S100A8	S100A9	CXCR4	IL18BP	GPSM3	PARVG	PTGES2	FERMT3	CCR2
Memory_B_cell	RUNX2	CCNA2	CDKN3	CLCN5	FCER1A	MYC	ENPP1	SORL1	SOX5	STAT5A	STAT5B	TLR9	AICDA	FCRL4
MHC_I_19272155	HLA-G	HLA-A	HLA-B	HLA-C	HLA-F
MHC_II_19272155	CTSS	CD74	HLA-DRB1	HLA-DQA1	HLA-DMB	HLA-DPA1	HLA-DPB1	HLA-DMA	HLA-DRA	LCP2	SRGN	PTPRC
MHC1_21978456	HLA-E	HLA-G	HLA-B	HLA-C	HLA-J	HLA-F	HLA-A
MHC2_21978456	HLA-DPB1	HLA-DMB	CD74	HLA-DRB5	HLA-DRB1	HLA-DRB4	HLA-DRB3	HLA-DRA	HLA-DPA1	HLA-DQA1	HLA-DQA2	HLA-DMA	HLA-DQB1	LOC100509457	LOC101060835
Minterferon_Cluster_21214954	STAT1	IL18BP	XAF1	B2M	RSAD2	EPSTI1	PSMB8	PSMB9	ZC3HAV1	IFI35	DDX58	GBP7	CXCL10	CCL5	GBP6	CXCL9	CD274	HELZ2	UBA7	LGALS3BP	PARP9	IRF9	ADAR	IFIT2	OASL	DDX60	IFIH1	RTP4	GBP4	IFI44	MX1	ISG15	BST2	USP18	IFIT1	OAS2	ZBP1	PARP14	IRGM	STAT2	PARP12	SP100	GBP1	BATF2	NMI	SLFN13	GVINP1	IRF1
Module11_Prolif_score	CDKN3	NDC80	RNASEH2A	CENPA	SMC2	CENPE	RAD51AP1	PLK4	NMU	KIF2C	TMSB15A	UBE2C	CHEK1	ZWINT	OIP5	CRABP1	ECT2	EIF4EBP1	EZH2	FEN1	HSPA4L	TPX2	FOXM1	NCAPH	PRAME	PDSS1	KIF4A	RAD54B	ASPM	FBXO5	ATAD2	RACGAP1	GPSM2	DONSON	HMMR	BIRC5	KIF11	LMNB1	MAD2L1	MCM4	MCM5	MKI67	MMP1	MYBL1	MYBL2	NEK2	NUSAP1	GTSE1	GINS2
Module3_IFN_score	IFI44	IFI44L	DDX58	IFI6	IFI27	IFIT2	IFIT1	IFIT3	CXCL10	MX1	OAS1	OAS2	OAS3	HERC5	SAMD9	HERC6	DDX60	RTP4	IFIH1	STAT1	TAP1	OASL	RSAD2	ISG15
Module4_TcellBcell_score	CD96	CD52	SEMA4D	CXCL13	SP140	CCR7	CTSW	DOCK2	EVI2B	FCN1	KLRK1	FLI1	PLCL2	IPCEF1	PPP1R16B	CCDC69	STAP1	GPR18	ICOS	GPR171	GZMA	GZMB	GZMK	IL2RB	IL2RG	IL7R	ITGA4	ITK	KLRB1	LCK	LGALS2	LRMP	LTB	SH2D1A	CXCL9	NCF4	GIMAP6	IL21R	TRAT1	PLAC8	UBASH3A	POU2AF1	RHOF	LAX1	BANK1	SIRPG	PRF1	DOCK10	PRKCB
Module5_TcellBcell_score	IGSF6	LILRB2	BTN3A3	UBD	CXCL13	GNLY	CXCR6	CTSC	HCP5	PIM2	SP140	CCR7	CTSS	CYBB	FCN1	TFEC	SEL1L3	GBP1	LAMP3	ADAMDEC1	GPR18	ICOS	GPR171	GZMH	GZMB	GZMK	BIRC3	IFNG	IL2RG	IL15	IDO1	CXCL10	IRF1	ISG20	ITK	LAG3	LCK	LYN	CXCL9	NKG7	TRAT1	PLAC8	POU2AF1	CRTAM	SLAMF8	PSMB9	PTPN7	SLAMF7	BCL2A1
Monocyte	ACTG1	ANXA5	ASGR1	ASGR2	ATP6V1B2	CD1D	CFL1	CTBS	HIVEP2	MBP	MMP15	CFP	TMBIM6	UPK3A	DAZAP2	PQBP1	IKZF1	PNPLA6	TEX264	MARCKSL1	ADGRE4P
Monocytes	FCN1	NCF2	MNDA	S100A12	FPR1	MS4A6A	AIF1	HCK	SELL	CLEC7A	LST1	LY86	TLR2	CD37	C5AR1	RNASE6	CFP	RNASE2	FOSB	LILRB2	CD4	CHST15	VNN2	HK3	CCL4	CCR2	CLEC4A	P2RY13	CD1D	IGSF6	IRF8	RIPOR2	APOBEC3A	CSF3R	BCL2A1	CD300A	AQP9	ALOX5	HHEX	ADGRE1	TREM1	LILRA2	SLC15A3	BST1	TLR8	NFE2	QPCT	CD33	ASGR2
Monocytes_ImSig	AGTRAP	AIF1	C10orf54	CD14	CD300LF	CD33	CD93	CTSD	EMILIN2	FCN1	FES	FGR	GNS	GRN	HCK	HMOX1	KIAA0930	LILRA6	LILRB2	LILRB3	LRRC25	LST1	NFAM1	NOTCH2	PILRA	PLXDC2	PRAM1	PSAP	PYCARD	RHOG	SERPINA1	SLC7A7	TGFBI	THEMIS2	TIMP2	TPP1	VCAN
Monocytic_lineage_MCPcounter	ADAP2	CSF1R	FPR3	KYNU	PLA2G7	RASSF4	TFEC
Myeloid_dendritic_cells_MCPcounter	CD1A	CD1B	CD1E	CLEC10A	CLIC2	WFDC21P
Natural_killer_cell	FASLG	AXL	BCL2	BST2	CDC5L	CDH2	CSF2RA	CTSZ	DAXX	DPYD	ERBB3	FCGR1A	FN1	FUCA1	FUT5	GBP3	GRB2	CXCL1	IGFBP5	LST1	FGF18	CYTH1	AKT3	LDB3	FSTL1	KANK2	GLS2	F11R	FZR1	DLL4	CRTAM	FAM49A	DGKH	FAM27C	GAGE2A
Natural_killer_T_cell	CREB1	CSF2	FUT4	HSPA4	ICAM2	ITIH2	KIR2DL1	KIR2DL3	KIR2DS4	KIR3DL1	KIR3DL2	KLRC1	LAMP2	MICB	SDCBP	SPP1	THBD	VCAM1	FOSL1	SLC7A7	IL32	CD101	NCR1	KLRG1	BTN2A2	PDPN	CNPY3	LILRB5	KDM4C	YBX2	CLEC1A	UBASH3A	TREM2	CCDC88A	CRTC3	KIRREL3	NFATC2IP	TSLP	HSPB6	CD109	ISM2	CRTC2	CNPY4	ADGRE1
NaturalKiller_Cell_Cytotoxicity	HLA-A	HLA-B	HLA-C	HLA-E	HLA-G	KIR3DL1	KIR3DL2	KIR2DL1	KIR2DL2	KIR2DL3	KIR2DL4	KIR2DL5A	KLRC1	KLRC2	KLRC3	KLRD1	PTPN6	PTPN11	ICAM1	ICAM2	ITGAL	ITGB2	PTK2B	VAV3	VAV1	VAV2	RAC1	RAC2	RAC3	PAK1	MAP2K1	MAP2K2	MAPK1	MAPK3	TNF	CSF2	IFNG	KIR2DS1	KIR2DS3	KIR2DS4	KIR2DS5	NCR2	TYROBP	LCK	FCGR3A	FCGR3B	LOC652578	NCR1	NCR3
Neutrophil	CASP5	CDA	FFAR2	HAL	CXCR1	CXCR2	MAK	S100A12	TNFRSF10C	MGAM	CREB5	CHST15	VNN3	MMP25	STEAP4	BTNL8	APOBEC3A	INKA2
Neutrophils	FPR1	FCGR3B	MNDA	VNN2	CXCR2	NCF2	SELL	AQP9	C5AR1	LST1	CSF3R	BCL2A1	S100A12	TREM1	RIPOR2	HCK	MMP9	AIF1	CXCR1	APOBEC3A	LTB	TLR2	FCN1	CLEC7A	MGAM	P2RY13	CLC	CHST15	DPEP2	MMP25	IGSF6	CD300A	FFAR2	ADGRE2	TNFRSF10C	FPR2	CHI3L1	CDA	TNFAIP6	HSPA6	QPCT	LRMP	CD37	HAL	IL1B	ADGRE3	NFE2	ALOX5	LILRB2
Neutrophils_ImSig	ACSL1	ALPK1	AQP9	BASP1	BCL6	CD97	CEP19	CFLAR	CSF3R	CXCR2	DENND5A	DYSF	FAM65B	FCGR2C	FPR1	GLT1D1	GPR97	IFITM2	IL17RA	KCNJ2	KIAA0247	LILRA2	LIMK2	LINC01002	MGAM	MOB3A	NAMPT	NCF4	PADI2	PHC2	PHF21A	PLXNC1	PREX1	RALB	RNF149	S100A8	S100A9	SLC25A37	SNORD89	SSH2	STAT3	STAT5B	THBD	TLR2	TLR4	TMEM154	TNFRSF1A
Neutrophils_MCPcounter	CA4	CEACAM3	CXCR1	CXCR2	CYP4F3	FCGR3B	HAL	KCNJ15	MEGF9	SLC25A37	STEAP4	TECPR2	TLE3	TNFRSF10C	VNN3
NHI_5gene_score	GBP1	STAT1	IGLL5	OCLN	IGK
NK_cells_activated	CCL4	PRF1	GNLY	GZMB	GZMA	IL2RB	LTB	CD247	NKG7	CCL5	TRDC	CTSW	CST7	APOBEC3G	GZMH	KLRD1	CCND2	KLRF1	PTGER2	IL18RAP	KLRB1	CD69	KLRK1	CD300A	PVRIG	ITK	IFNG	TBX21	PTPRCAP	NCR3	CD2	KIR2DS4	LTA	SAMSN1	TRBC1	LCK	GZMM	IRF8	ADRB2	FASLG	GPR65	CD96	CD7	TNFSF14	PTGDR	GPR18	TXK	ZAP70	CD244
NK_cells_ImSig	KIR2DL1	KIR2DL2	KIR2DL3	KIR2DL4	KIR2DL5A	KIR2DS1	KIR2DS2	KIR2DS3	KIR2DS5	KIR3DL1	KIR3DL2	KIR3DL3	KLRC2	KLRC3	KLRC4	KLRD1	PRF1	SAMD3	SH2D1B	TBX21
NK_cells_MCPcounter	CD160	KIR2DL1	KIR2DL3	KIR2DL4	KIR3DL1	KIR3DS1	NCR1	PTGDR	SH2D1B
NK_cells_resting	PRF1	GNLY	IL2RB	CCL5	CD247	GZMB	NKG7	GZMA	KLRB1	GZMH	CST7	CCL4	TRDC	KLRF1	KLRK1	KLRD1	CTSW	APOBEC3G	CD2	IL18RAP	SELL	CD300A	ZAP70	PVRIG	TRBC1	TBX21	GZMM	LCK	PTPRCAP	DEFA4	ITK	PTGER2	TTC38	FCMR	CD160	GPR65	CD37	SKAP1	GZMK	ADRB2	CD244	CD69	LAT	KLRG1	CD7	CAMP	CD96	PTGDR	IRF8
PD1_data	PDCD1
PD1_PDL1_score	PDCD1	CD274
PDL1_data	CD274
Plasma_cells	IGLL3P	IGKC	IGHM	GUSBP11	IGHD	MZB1	CD38	TNFRSF17	NA	CD27	SIK1	EAF2	IGHE	HLA-DOB	MAN1A1	CD79A	SPAG4	RASGRP3	PNOC	AMPD1	FOSB	FCGR2B	P2RX5	RNASE6	QPCT	CHST15	GNG7	C11orf80	ST6GALNAC4	APOBEC3G	CD19	CCR2	AIM2	PDK1	NPIPB15	TNFRSF13B	KCNA3	CD3E	RPL3P7	CD180	ACP5	LRMP	LIME1	SLAMF1	SP140
Plasma_cells_ImSig	GUSBP11	IGH	IGHG3	IGJ	IGKC	IGKV1D-13	IGLC1	IGLJ3	IGLL3P	IGLV@	IGLV1-44	MZB1	TNFRSF17	TXNDC5
Plasmacytoid_dendritic_cell	DAB2	EMP3	ENG	FCAR	GPX1	IDH3A	IGF1	IL3RA	ITGA2B	NUCB2	RALB	SEC14L1	OGT	OFD1	MAGED1	PDIA4	SERTAD2	KLHL21	DDX17	TMED2	GABARAP	CBX6	KRT23	HIGD1A	RNF141	PHRF1	PROK2	ABTB1	RETNLB	SIRPA	CD300LF	MSRB1
Proliferation_ImSig	ANLN	ASPM	AURKA	AURKB	BIRC5	BUB1	BUB1B	CASC5	CCNA2	CCNB1	CCNB2	CCNE2	CDC20	CDC6	CDCA2	CDCA3	CDCA5	CDCA7	CDCA8	CDK1	CDKN3	CDT1	CENPA	CENPE	CENPF	CENPL	CEP55	CKS1B	DEPDC1	DEPDC1B	DLGAP5	DONSON	DTL	E2F8	ECT2	EZH2	FAM72C	FANCI	FBXO5	FOXM1	GINS1	GINS2	GMNN	HJURP	HMGB3	HMMR	KIAA0101	KIF11	KIF14
Regulatory_T_cell	CD72	ITGA4	L1CAM	LIPA	LRP1	MMP12	MNDA	MRC1	PLEK	PTGIR	CCL3L1	ST8SIA4	MARCO	PRSS23	STAB1	CLEC5A	FOXP3	PELO	MS4A6A	LRRC42
Rotterdam_ERneg_PCA_15721472	PARP4	COL2A1	FUT3	GAS2	MYH2	SAT1	TNFSF10	CEP57	ANAPC15	GABRQ	RFX7	BCL2L14	RPL23AP7	ZNF362
STAT1_19272155	TAP1	GBP1	IFIH1	PSMB9	CXCL9	IRF1	CXCL11	CXCL10	IDO1	STAT1
STAT1_score	STAT1	CXCL10	TAP1	CXCL11	CXCL9	MX1	LAMP3	ISG15	RTP4	HERC6	IFI44L	MX2	IFIT3	HERC5	RSAD2	DDX58	CCL5	ADAMDEC1	CD2	HCP5	NMI	SPOCK2	CCL8	TRIM22	LYZ	IRF1	LAG3	TFEC	UBD	SP140	CTSC	IFI6	PLA2G7	CD3G	PLAC8	FGL2	GZMK	CD48	STAT4	GPR18	P2RX5	IFI30	SH2D1A	LAPTM5	CD69	PTPN7	IRF8	PIM2	ETV7
T_Cell	ZAP70	WWP1	WNT10B	VIPR1	UPP1	TXK	TSPAN14	TSEN54	TRERF1	TRB	TRAT1	TRA	TOB1	TNIK	TNFSF8	TNFRSF25	TNFAIP3	TMC6	TIAM1	TESPA1	TESPA1	TCF7	TARP	TACC3	SYT1	SYNE2	STAT4	SPOCK2	SPEG	SORL1	SOCS3	SNPH	SLFN5	SLCO3A1	SLCO3A1	SLC39A8	SLC35D2	SH2D1A	SEMA4D	SEM1	SELPLG	SATB1	S100A8	S100A10	RUNX2	RTKN2	RORA	RNF213	RNF144A
T_Cell_cluster	ZNF831	ZAP70	UBASH3A	TRAT1	TIGIT	TIFAB	THEMIS	TESPA1	TBX21	TBC1D10C	SPOCK2	SP140	SLAMF7	SLAMF6	SLAMF1	SLA2	SIT1	SIRPG	SH2D1A	SCML4	SAMD3	S1PR4	PYHIN1	PTPRCAP	PTPN7	PSTPIP1	PRKCB	PRF1	PLA2G2D	PDCD1	NKG7	MAP4K1	LY9	LTA	LINC00426	LCK	LAX1	LAT	KLRK1	JAK3	ITK	IRF4	IL2RG	ICOS	GZMM	GZMK	GZMA	GVINP1	GPR174
T_cell_infiltration_1	CD8A	CCL2	CCL3	CCL4	CXCL9	CXCL10	ICOS	GZMK	IRF1	HLA-DMA	HLA-DMB	HLA-DOA	HLA-DOB
T_cell_infiltration_2	CD8B	CCL4	CCL5	CXCL9	XCL2	CXCL10	CXCL11	CXCL13	CCL2	CCL19	CCL21
T_cell_PCA_16704732	SLC35D2	CD3E	S100A8	GATA3	GIPC1	CCL5	PRKCA	SLCO3A1	CEP85L	KLRB1	CD5	SH2D1A	S100A10	IL6ST	CD247	CD6	SBK1	GBP2	KLRG1	TIAM1	MYBL1	TACC3	RASGRP1	LAT	OSBP2	LIMA1	UPP1	RNF213	MAPKAPK5	ACVR2B	HSPA1L	LEF1	MRPL27	LRIG1	RARRES3	DPP4	TRA	APBA2	SPOCK2	MLLT3	PCSK5	BCL11B	VIPR1	RUNX2	GALT	ITGA6	OLAH	CD3G	DNASE1L3
T_cells_CD4_memory_activated	GZMB	CCL4	TRAC	CD2	IL2RB	CD3D	IL9	IFNG	LTB	IL2RA	LCK	ITK	AIM2	TRBC1	BIRC3	CCR7	LTA	SAMSN1	CD3E	CD6	GPR171	SELL	CCND2	DUSP2	CD28	GPR183	CD247	EGR2	SLAMF1	TNFRSF4	IL7R	CLEC2D	CTLA4	CCL5	ICOS	CD4	IL3	TRAT1	CCL20	APOBEC3G	PTPRCAP	SH2D1A	LAT	RGS1	PRF1	CSF2	CD7	ETS1	MAP4K1
T_cells_CD4_memory_resting	IL7R	TRAC	CD3D	LTB	TRBC1	KLRB1	CD2	LCK	ITK	SELL	CD3E	CD69	CD247	FCMR	BCL11B	PTPRCAP	PIK3IP1	CD37	PTGER2	CD27	GZMA	ZFP36L2	GZMK	CD4	RPL3P7	LAT	SPOCK2	TCF7	PBXIP1	CD6	CCL5	CD3G	GPR183	IL2RB	RASGRP2	RIPOR2	CCR7	DGKA	ZAP70	TRAT1	SKAP1	TRIB2	APOBEC3G	PASK	PRF1	DUSP2	KLRG1	ETS1	PVRIG
T_cells_CD4_naive	IL7R	CD3D	TRAC	LTB	TRBC1	SELL	ITK	LCK	FCMR	CCR7	CD2	BCL11B	CD247	LAT	PGGHG	TCF7	PIK3IP1	RPL3P7	RIPOR2	CD69	ZAP70	CD27	RASGRP2	CD3E	DGKA	CD37	CD3G	LEF1	SKAP1	PVRIG	CD4	FLT3LG	MAP4K1	TRAT1	TRIB2	UBASH3A	IL4R	SPOCK2	CD7	PTPRCAP	ANKRD55	LY9	ACAP1	CLEC2D	CD96	BACH2	GZMK	SIT1	TXK
T_cells_CD8	IL7R	CD3D	TRAC	CCL5	CD8A	LTB	TRBC1	KLRB1	GZMK	LCK	NKG7	GZMH	KLRK1	CD2	PRF1	SELL	ITK	GZMA	CD3E	FCMR	CD247	CD27	PIK3IP1	CST7	CCR7	CTSW	CD37	PTPRCAP	BCL11B	DUSP2	IL2RB	PVRIG	KLRG1	CD69	GNLY	CD8B	RIPOR2	CD3G	SPOCK2	ZAP70	ZFP36L2	LAT	TCF7	IGKC	TRDC	CCL4	RASGRP2	SKAP1	PTGER2
T_cells_follicular_helper	TRAC	CD3D	TRBC1	CD2	LTB	LCK	CXCL13	ITK	LAT	ICOS	PASK	FCMR	ZAP70	IL2RB	CD69	TRIB2	FOSB	CD27	PTPRCAP	CD247	SIK1	CHI3L2	TCF7	KLRB1	CD4	MAP4K1	SELL	PVRIG	DGKA	CD37	BCL11B	SPOCK2	SIRPG	IL7R	CD3E	SH2D1A	ST8SIA1	P2RX5	PDCD1	CXCR5	ICA1	CD3G	SKAP1	PIK3IP1	DUSP2	RPL3P7	CD7	IGHM	CTLA4
T_cells_gamma_delta	CCL5	TRDC	GZMK	PRF1	GZMA	KLRB1	CST7	CD3D	IL2RB	SELL	GZMH	NKG7	CD247	CCL4	GNLY	GZMB	CD2	ITK	APOBEC3G	TRBC1	KLRK1	FCN1	KLRF1	GPR171	KLRG1	DUSP2	CD69	IL18RAP	LCK	CTSW	PVRIG	KLRD1	LTB	CD160	TRAC	CD96	PTGER2	SKAP1	LAT	BCL11B	GPR65	CCR5	ADRB2	RIPOR2	S100A12	CD27	CD300A	MNDA	MS4A6A
T_cells_ImSig	AMICA1	APBB1IP	ARHGAP15	ARHGAP25	ARHGAP9	BIN2	BTK	C1orf162	CCL19	CCR7	CD2	CD27	CD28	CD3D	CD3E	CD3G	CD48	CD52	CD6	CD8A	CD96	CORO1A	CRTAM	CXCL9	CXCR6	CYTIP	DOCK10	DOCK2	DOCK8	DPEP2	EVI2A	EVI2B	FAM26F	FLI1	FYB	FYN	GAB3	GIMAP2	GIMAP4	GIMAP5	GIMAP6	GIMAP7	GMFG	GPR171	GPR18	GZMK	HCST	HMHA1	HVCN1
T_cells_MCPcounter	CD28	CD3D	CD3G	CD5	CD6	CHRM3-AS2	CTLA4	FLT3LG	ICOS	MAL	MGC40069	PBX4	SIRPG	THEMIS	TNFRSF25	TRAT1
T_cells_regulatory__Tregs	TRBC1	TRAC	LTB	CD3D	IL2RB	CD2	CD247	PMCH	CD7	ITK	CD27	GPR171	LCK	CCR7	SKAP1	CD4	CD3E	SELL	CD37	PIK3IP1	FCMR	SPOCK2	SIT1	CTLA4	IL2RA	CD5	PTPRCAP	IFI44L	LAT	IL4R	PBXIP1	LAIR2	DGKA	ZFP36L2	CD96	TNFRSF4	CLEC2D	TRAV21	BCL11B	PTGER2	PVRIG	BIRC3	SIRPG	CD6	SH2D1A	MAP4K1	FOXP3	CD70	ACAP1
T_follicular_helper_cell	BCL6	CEBPA	CSF1R	CTSS	DPP4	FGF2	LRRC32	GPR18	KIR2DL2	MC5R	CD200	NCAM1	PRDX1	PDCD1	LGMN	TYRO3	RAE1	NRP1	CD84	CDK5R1	CLIC3	CD83	NCR2	PDCD6	CLEC10A	IVNS1ABP	SIGLEC7	B3GAT1	SIGLEC9	CLEC4A	CHST12	PDCD1LG2	RAET1E	MICA	ADA2	SYNM
TAMsurr_score	CXCL10	CXCL11	CCL8	LAMP3
TAMsurr_TcClassII_ratio	CXCL10	CXCL11	CCL8	LAMP3	CD2	CD3G	CD8A	IFNG	TNF	GZMB	GZMH	PRF1	ZAP70	HLA-DMA	HLA-DOA	HLA-DOB	HLA-DPA1	HLA-DPB1	HLA-DQA1	HLA-DQB1	HLA-DQB2	HLA-DRA	HLA-DRB1	HLA-DRB2	HLA-DRB3	HLA-DRB4	HLA-DRB5	HLA-DRB6	CIITA	CD74
TcClassII_score	CD2	CD3G	CD8A	IFNG	TNF	GZMB	GZMH	PRF1	ZAP70	HLA-DMA	HLA-DOA	HLA-DOB	HLA-DPA1	HLA-DPB1	HLA-DQA1	HLA-DQB1	HLA-DQB2	HLA-DRA	HLA-DRB1	HLA-DRB2	HLA-DRB3	HLA-DRB4	HLA-DRB5	HLA-DRB6	CIITA	CD74
Tcell_21978456	CORO1A	LCK	GZMK	LAPTM5	IL10RA	CD27	SELL	TRAC	CD48	CD2	TRBC1	CD3D	IL23A	ITK	CD53	EVI2B	PTPRC	YME1L1	TRAV20	TRAJ17	SAMSN1	ARHGAP25	PLAC8	CD52
Tcell_receptors_score	CD3D	CD3E	CD3G	CD247
TCRsignalingPathway	CD3D	CD3E	CD3G	CD247	CD4	CD8A	CD8B	PTPRC	LCK	FYN	ZAP70	LCP2	LAT	ITK	TEC	NCK1	NCK2	VAV3	VAV1	VAV2	GRAP2	GRB2	PAK1	PAK2	PAK3	PAK4	PAK6	PAK7	RHOA	CDC42	PPP3CA	PPP3CB	PPP3CC	CHP	PPP3R1	PPP3R2	CHP2	NFAT5	NFATC1	NFATC2	NFATC3	NFATC4	SOS1	SOS2	HRAS	KRAS	NRAS	FOS	JUN
TGFb_Family_Member	BMP1	BMP10	BMP15	BMP2	BMP3	BMP4	BMP5	BMP6	BMP7	BMP8A	BMP8B	GDF1	GDF10	GDF11	GDF15	GDF2	GDF3	GDF5	GDF6	GDF7	GDF9	GDNF	INHA	INHBA	INHBB	INHBC	INHBE	LEFTY1	LEFTY2	NODAL	TGFB1	TGFB2	TGFB3
TGFb_Family_Member_Receptor	ACVR1B	ACVR1C	ACVR2A	ACVR2B	ACVRL1	AMHR2	BMPR1A	BMPR1B	BMPR2	TGFBR1	TGFBR2	TGFBR3
TGFB_PCA_17349583	COL1A1	FN1	MMP9	SERPINE1	SPARC	TAGLN	TGFB1	TGFB1I1	TGFB3	TGFBI	TGFBR1	TGIF1	THBS1	TGIF2	CTGF
TGFB_score_21050467	MMP3	MARCKSL1	IGF2R	LAMB1	SPARC	FN1	ITGA4	SMO	MMP19	ITGB8	ITGA5	NID1	TIMP1	SEMA3F	RHOQ	CTNNB1	MMP2	SERPINE1	EPHB2	COL16A1	EPHA2	TNC	JUP	ITGA3	TCF7L2	COL3A1	CDH6	WNT2B	ADAM9	DSP	HSPG2	ARHGAP1	ITGB5	IGFBP5	ARHGDIA	LRP1	IGFBP2	CTNNA1	LRRC17	MMP14	NEO1	EFNA5	ITGB3	EPHB3	CD44	IGFBP4	TNFRSF1A	RAC1	PXN
TNBC_B_Cell	IGLL1	IGLJ3	IGLC2	IGL	IGKV1D-13	IGKC	IGHM	IGHG3	IGHG1	IGHD	IGH
TNBC_T_Cell	TRBC1	TRA@	TNFRSF7	SELL	SAMSN1	PTPRC	PLAC8	LCK	LAPTM5	KIAA0053	ITK	IL10RA	GZMK	EVI2B	CORO1A	CD53	CD52	CD48	CD3D	CD2
TNF_Family_Members	TNFRSF11B	TNFSF10	TNFSF11	TNFSF12	TNFSF13	TNFSF13B	TNFSF14	TNFSF15	TNFSF18	TNFSF4	TNFSF8	TNFSF9
TNF_Family_Members_Receptors	TNFRSF10B	TNFRSF10C	TNFRSF10D	TNFRSF11A	TNFRSF12A	TNFRSF13B	TNFRSF13C	TNFRSF14	TNFRSF17	TNFRSF18	TNFRSF19	TNFRSF1A	TNFRSF1B	TNFRSF21	TNFRSF25	TNFRSF4	TNFRSF6B	TNFRSF8	TNFRSF9
Translation_ImSig	EEF1A1	EEF1B2	EEF1D	EEF1G	EIF3D	EIF3E	EIF3F	EIF3G	EIF3H	EIF3K	FAU	GNB2L1	NACA	PFDN5	RPL10	RPL10L	RPL11	RPL12	RPL13	RPL13A	RPL14	RPL15	RPL17	RPL18	RPL18A	RPL19	RPL21	RPL22	RPL23	RPL23A	RPL24	RPL27	RPL27A	RPL28	RPL29	RPL3	RPL30	RPL31	RPL32	RPL34	RPL35	RPL35A	RPL36A	RPL37	RPL37A	RPL38	RPL39	RPL4	RPL5
TREM1_data	TREM1
Troester_WoundSig_19887484	ADH1A	APOH	BMPR1B	DST	CAPN6	CD86	CDK4	COL17A1	COX7B	CSF3	CTSK	DMBT1	ARID3A	DSC3	ELANE	EYA4	F3	FABP4	FAP	FBLN1	EFEMP1	FPR1	FRZB	GJB5	HBB	HDC	HMGA1	HPCAL1	IL1B	IL13RA2	IDO1	INHBA	KRT6A	KRT6B	KRT34	AFF3	LAMA3	LAMC2	LTBP2	LUM	MSMB	ND4	NODAL	OGN	PCDH8	PDGFRL	PER1	PFKFB3	PITX1
Type_1_T_helper_cell	ADAM8	ALCAM	BST1	CALD1	CD6	CD7	CD47	CD48	CD53	CD59	CD68	CD70	CD151	CD52	CHRM3	COL4A4	DAB1	EMP1	F12	GATM	GPR25	HSD11B1	HTR2B	ICAM3	IGF2	IL12A	IRF1	ITGB4	LTC4S	MDH1	P2RX5	FURIN	RGS16	RYR1	SELE	SELP	STAC	TNFRSF1A	TRAF1	DOC2B	ENC1	SKAP1	B3GALNT1	FCGR2C	ZEB2	GFPT2	CD96	TRAF3IP2	CFHR3
Type_17_T_helper_cell	ABCA1	ANK1	CA2	CD40	CEACAM3	IL17A	ABCB1	B3GALT2	CCR9	CAMTA1	IL17RA	IL17C	IL23A	IFT80	TNIP2	LONRF3	ADAMTS12	IL17RC	CCDC65	IL17F	ANKRD22	IL17RE	C2CD4A	SH2D6	ILDR1	C2CD4B	PTGDR2
Type_2_T_helper_cell	BIRC5	CDC25C	CENPF	CSRP2	DAPK1	DHFR	DUSP6	GATA3	GNAI1	GSTA4	HELLS	LAIR2	PDE4B	PLA2G4A	RAB27B	EVI5	CDC7	NRP2	DLC1	CXCR6	PHLDA1	LAMP3	RBMS3	ASB2	RNF125	IL26	DNAJC12	TMPRSS3	OSBPL1A
[truncated: 817 more columns]

## Sheet: S3
Variables	Group	N(%)
Age	<=65	20(86.96%)
	>65	3(13.04%)
Stage	Stage I	13(56.52%)
	Stage II	5(21.74%)
	Stage III	3(13.04%)
	Stage IV	2(8.70)
Differentiation	Low	8(34.78%)
	Moderate	4(17.39%)
	High	11(47.83%)
fustat	live	23(100.00%)
	dead	0(0.00%)
pathological types	Squamous cell carcinoma	23(100.00%)

## Sheet: S4
GO											KEGG
ONTOLOGY	ID	Description	GeneRatio	BgRatio	pvalue	p.adjust	qvalue	geneID	Count		ID	Description	GeneRatio	BgRatio	pvalue	p.adjust	qvalue	geneID	Count
BP	GO:0002443	leukocyte mediated immunity	159/835	440/18723	4.149e-103	1.76499e-99	1.39537e-99	TRBC2/SASH3/WAS/CD27/SH2D1A/CORO1A/CD8A/GZMM/SLAMF1/SLAMF6/SLA2/CD96/NCKAP1L/IL12RB1/LTA/SLAMF7/TBX21/HAVCR2/LAG3/BTK/SPI1/C1QA/PRF1/TYROBP/CRTAM/LAT2/FCER1G/PTPRC/C1QB/ITGB2/LILRB1/C1QC/GZMB/CD84/FOXP3/LILRB4/MYO1G/IL18RAP/HLA-DPB1/NCR3/JAK3/TNFRSF1B/SCIMP/HLA-DQA1/FUT7/PIK3R6/BATF/CCR2/CD74/CD300A/HLA-DRA/IGHM/HLA-DRB1/FCGR2B/HLA-DPA1/HLA-E/IGKC/CD19/IGHG3/IGLC3/IL4I1/HLA-DRB5/IGHG1/HLA-DOA/HLA…	159		hsa04514	Cell adhesion molecules	49/425	149/8145	5.79798e-27	1.37741e-24	1.10692e-24	CD2/TIGIT/CD8A/ITGAL/CTLA4/ICOS/PDCD1/SELPLG/CD86/CD6/CD4/SPN/PTPRC/ITGB2/ICAM3/HLA-DPB1/HLA-DQA1/SIGLEC1/HLA-DRA/HLA-DRB1/SELL/HLA-DPA1/HLA-E/PDCD1LG2/HLA-DRB5/HLA-DOA/HLA-DQB1/HLA-DMA/HLA-DOB/HLA-DQA2/CD274/CD8B/HLA-F/HLA-DMB/HLA-B/HLA-C/CD40/ITGAM/PECAM1/ITGB7/HLA-A/SELP/VCAM1/HLA-G/ICAM1/ALCAM/CNTN1/CLDN3/VTCN1	49
BP	GO:0002449	lymphocyte mediated immunity	142/835	350/18723	5.72356e-100	1.2174e-96	9.62462e-97	TRBC2/SASH3/WAS/CD27/SH2D1A/CORO1A/CD8A/GZMM/SLAMF1/SLAMF6/SLA2/CD96/NCKAP1L/IL12RB1/LTA/SLAMF7/TBX21/HAVCR2/LAG3/BTK/C1QA/PRF1/CRTAM/FCER1G/PTPRC/C1QB/LILRB1/C1QC/GZMB/FOXP3/LILRB4/MYO1G/IL18RAP/HLA-DPB1/NCR3/TNFRSF1B/HLA-DQA1/FUT7/PIK3R6/BATF/CCR2/CD74/HLA-DRA/IGHM/HLA-DRB1/FCGR2B/HLA-DPA1/HLA-E/IGKC/CD19/IGHG3/IGLC3/IL4I1/HLA-DRB5/IGHG1/HLA-DOA/HLA-DQB1/HLA-DMA/B2M/IGLC2/KIR2DL4/HLA-DQB2/HLA-D…	142		hsa05150	Staphylococcus aureus infection	40/425	96/8145	9.87392e-27	1.37741e-24	1.10692e-24	ITGAL/SELPLG/C1QA/C1QB/ITGB2/C1QC/HLA-DPB1/FCGR1A/HLA-DQA1/C3AR1/HLA-DRA/FPR3/HLA-DRB1/FCGR3A/FCGR2B/HLA-DPA1/FCGR2A/HLA-DRB5/HLA-DOA/HLA-DQB1/HLA-DMA/HLA-DOB/HLA-DQA2/FCGR2C/HLA-DMB/ITGAM/C1R/C2/C1S/FPR1/SELP/ICAM1/CFB/C3/CFH/KRT24/KRT13/KRT15/KRT14/KRT16	40
BP	GO:0050867	positive regulation of cell activation	153/835	420/18723	1.13658e-99	1.61166e-96	1.27416e-96	TRBC2/CD2/CD3E/SASH3/RASAL3/CD27/SIRPG/CORO1A/SLAMF1/CCL5/NCKAP1L/CD5/ICOS/IL12RB1/AIF1/TBX21/HAVCR2/BTK/CD86/CD6/CD4/TYROBP/LCK/PTPRC/ZAP70/TNFSF13B/ITGB2/LILRB1/FOXP3/LILRB4/HLA-DPB1/IL2RA/JAK3/EBI3/IFNG/LILRB2/HLA-DQA1/PIK3R6/CCR2/RHOH/CD74/TNFRSF4/PLEK/HLA-DRA/CCR7/IGHM/HLA-DRB1/HLA-DPA1/GPR183/HLA-E/IGKC/CCL19/DOCK8/PDCD1LG2/IGHG3/TMIGD2/IGLC3/IL4I1/HLA-DRB5/IGHG1/HLA-DOA/HLA-DQB1/HLA-DMA/B2…	153		hsa04060	Cytokine-cytokine receptor interaction	66/425	295/8145	3.13698e-25	2.9174e-23	2.34448e-23	CD27/CXCR3/CCL5/CCR5/CXCR6/IL21R/IL16/IL12RB1/IL10RA/LTA/IL2RG/CD4/TNFSF13B/FASLG/CXCL9/IL2RB/IL18RAP/CCL4/IL2RA/EBI3/TNFRSF1B/IFNG/CCR2/LTB/TNFRSF9/TNFRSF4/CXCL13/CSF1R/XCL2/CCR7/CXCL11/CSF2RB/CXCL10/CCR1/CCL19/TNFRSF17/CCR4/IL7R/CCL4L2/IL15RA/CSF2RA/CCL3/IL32/IL15/CD40/CCL13/TNFSF12/CSF1/CCL18/CCL21/TNFRSF14/CXCR4/CCL8/CCL22/CCL3L1/CCL2/TNFSF10/IL34/LIF/CX3CL1/BMPR1B/BMP4/CXCL8/IL33/IL20RB/GDF15	66
BP	GO:0051251	positive regulation of lymphocyte activation	142/835	362/18723	1.60984e-97	1.71207e-94	1.35354e-94	TRBC2/CD3E/SASH3/RASAL3/CD27/SIRPG/CORO1A/SLAMF1/CCL5/NCKAP1L/CD5/ICOS/IL12RB1/AIF1/TBX21/HAVCR2/BTK/CD86/CD6/CD4/TYROBP/LCK/PTPRC/ZAP70/TNFSF13B/LILRB1/FOXP3/LILRB4/HLA-DPB1/IL2RA/JAK3/EBI3/IFNG/LILRB2/HLA-DQA1/PIK3R6/CCR2/RHOH/CD74/TNFRSF4/HLA-DRA/CCR7/IGHM/HLA-DRB1/HLA-DPA1/GPR183/HLA-E/IGKC/CCL19/DOCK8/PDCD1LG2/IGHG3/TMIGD2/IGLC3/IL4I1/HLA-DRB5/IGHG1/HLA-DOA/HLA-DQB1/HLA-DMA/B2M/IGLC2/PTPN22/…	142		hsa04061	Viral protein interaction with cytokine and cytokine receptor	39/425	100/8145	8.56764e-25	5.97593e-23	4.80239e-23	CXCR3/CCL5/CCR5/IL10RA/LTA/IL2RG/CXCL9/IL2RB/IL18RAP/CCL4/IL2RA/TNFRSF1B/CCR2/CXCL13/CSF1R/XCL2/CCR7/CXCL11/CXCL10/CCR1/CCL19/CCR4/CCL4L2/CCL3/CCL13/CSF1/CCL18/CCL21/TNFRSF14/CXCR4/CCL8/CCL22/CCL3L1/CCL2/TNFSF10/IL34/CX3CL1/CXCL8/IL20RB	39
BP	GO:0002696	positive regulation of leukocyte activation	149/835	409/18723	5.68891e-97	4.84012e-94	3.82654e-94	TRBC2/CD2/CD3E/SASH3/RASAL3/CD27/SIRPG/CORO1A/SLAMF1/CCL5/NCKAP1L/CD5/ICOS/IL12RB1/AIF1/TBX21/HAVCR2/BTK/CD86/CD6/CD4/TYROBP/LCK/PTPRC/ZAP70/TNFSF13B/ITGB2/LILRB1/FOXP3/LILRB4/HLA-DPB1/IL2RA/JAK3/EBI3/IFNG/LILRB2/HLA-DQA1/PIK3R6/CCR2/RHOH/CD74/TNFRSF4/HLA-DRA/CCR7/IGHM/HLA-DRB1/HLA-DPA1/GPR183/HLA-E/IGKC/CCL19/DOCK8/PDCD1LG2/IGHG3/TMIGD2/IGLC3/IL4I1/HLA-DRB5/IGHG1/HLA-DOA/HLA-DQB1/HLA-DMA/B2M/IGL…	149		hsa04640	Hematopoietic cell lineage	37/425	99/8145	8.45752e-23	4.71929e-21	3.79253e-21	CD3D/CD2/CD3E/CD8A/CD3G/CD5/CD37/CD7/CD4/HLA-DPB1/IL2RA/FCGR1A/HLA-DQA1/CSF1R/HLA-DRA/HLA-DRB1/HLA-DPA1/CD14/MS4A1/CD19/HLA-DRB5/HLA-DOA/HLA-DQB1/HLA-DMA/FLT3LG/CD38/HLA-DOB/HLA-DQA2/IL7R/CD8B/HLA-DMB/CSF2RA/CSF1/ITGAM/CD1E/CD1C/CD1A	37
BP	GO:0002460	adaptive immune response based on somatic recombination of immune receptors built from immunoglobulin superfamily domains	139/835	356/18723	4.55108e-95	3.22671e-92	2.551e-92	TRBC2/SASH3/WAS/CD27/CD8A/GZMM/SLAMF1/SLAMF6/SLA2/NCKAP1L/IL12RB1/LTA/TBX21/HAVCR2/BTK/C1QA/CD4/SPN/PRF1/FCER1G/PTPRC/C1QB/TNFSF13B/LILRB1/C1QC/FOXP3/LILRB4/MYO1G/HLA-DPB1/JAK3/EBI3/TNFRSF1B/HLA-DQA1/FUT7/BATF/CCR2/CD74/CXCL13/HLA-DRA/IGHM/IL18BP/HLA-DRB1/KLHL6/FCGR2B/HLA-DPA1/IRF4/HLA-E/IGKC/CCL19/CD19/IGHG3/IGLC3/IL4I1/HLA-DRB5/IGHG1/HLA-DOA/HLA-DQB1/HLA-DMA/B2M/IGLC2/HLA-DQB2/HLA-DOB/HLA-DQA2/…	139		hsa04062	Chemokine signaling pathway	50/425	192/8145	2.43198e-22	1.13087e-20	9.08791e-21	WAS/CXCR3/CCL5/CCR5/CXCR6/GNGT2/DOCK2/CXCL9/ITK/PIK3R5/CCL4/JAK3/PIK3R6/CCR2/CXCL13/PRKCB/XCL2/NCF1/CCR7/CXCL11/CXCL10/PLCB2/CCR1/CCL19/ELMO1/HCK/CCR4/RASGRP2/RAC2/STAT1/VAV1/FGR/CCL4L2/GNG2/PREX1/CCL3/GNG8/PIK3CD/CCL13/CCL18/CCL21/CXCR4/CCL8/CCL22/CCL3L1/CCL2/CX3CL1/PLCB4/CXCL8/GNG4	50
BP	GO:0002253	activation of immune response	134/835	375/18723	1.22963e-85	7.47263e-83	5.90777e-83	TRBC2/CD3E/SH2D1A/CTLA4/SLA2/NCKAP1L/UBASH3A/PYHIN1/LAPTM5/BTK/LCP2/C1QA/CD247/TYROBP/LCK/LAT2/FCER1G/TRAT1/PTPRC/C1QB/ZAP70/CD79B/C1QC/ITK/FOXP3/LILRB4/MYO1G/HLA-DPB1/NCR3/CMKLR1/MNDA/LPXN/C3AR1/PRKCB/ZBP1/CD300A/CCR7/IGHM/FPR3/HLA-DRB1/KLHL6/CD79A/FYB1/FCGR2B/GBP1/NFAM1/IGKC/LAX1/MS4A1/CD19/IGHG3/IGLC3/IGHG1/HLA-DQB1/HCK/IGLC2/PTPN22/CD38/SERPING1/IGLL5/TREM2/VAV1/AIM2/FGR/IGHV3-23/IGHV3-30/IGH…	134		hsa05330	Allograft rejection	24/425	38/8145	4.33868e-22	1.72928e-20	1.38968e-20	CD86/PRF1/FASLG/GZMB/HLA-DPB1/IFNG/HLA-DQA1/HLA-DRA/HLA-DRB1/HLA-DPA1/HLA-E/HLA-DRB5/HLA-DOA/HLA-DQB1/HLA-DMA/HLA-DOB/HLA-DQA2/HLA-F/HLA-DMB/HLA-B/HLA-C/CD40/HLA-A/HLA-G	24
BP	GO:0002768	immune response-regulating cell surface receptor signaling pathway	123/835	315/18723	7.34417e-84	3.90526e-81	3.08745e-81	TRBC2/CD3E/SH2D1A/CTLA4/SLA2/NCKAP1L/UBASH3A/LAPTM5/BTK/LCP2/CD247/TYROBP/LCK/LAT2/FCER1G/TRAT1/PTPRC/ZAP70/CD79B/LILRB1/ITK/FOXP3/LILRB4/MYO1G/HLA-DPB1/NCR3/LILRB2/CMKLR1/MNDA/LPXN/C3AR1/PRKCB/CD300A/CCR7/IGHM/FPR3/HLA-DRB1/KLHL6/CD79A/FYB1/FCGR2B/GBP1/NFAM1/IGKC/LAX1/MS4A1/CD19/IGHG3/IGLC3/IGHG1/HLA-DQB1/HCK/IGLC2/PTPN22/CD38/IGLL5/VAV1/FGR/IGHV3-23/IGHV3-30/IGHV4-34/IGHV1-18/IGHV4-39/TRDC/THEM…	123		hsa04940	Type I diabetes mellitus	24/425	43/8145	2.81697e-20	9.82417e-19	7.89492e-19	LTA/CD86/PRF1/FASLG/GZMB/HLA-DPB1/IFNG/HLA-DQA1/HLA-DRA/HLA-DRB1/HLA-DPA1/HLA-E/HLA-DRB5/HLA-DOA/HLA-DQB1/HLA-DMA/HLA-DOB/HLA-DQA2/HLA-F/HLA-DMB/HLA-B/HLA-C/HLA-A/HLA-G	24
BP	GO:0002764	immune response-regulating signaling pathway	145/835	468/18723	5.09238e-83	2.407e-80	1.90294e-80	TRBC2/CD3E/SH2D1A/CTLA4/SLA2/NCKAP1L/UBASH3A/LAPTM5/HAVCR2/BTK/LCP2/CD247/TYROBP/LCK/LAT2/FCER1G/TRAT1/PTPRC/ZAP70/CD79B/LILRB1/ITK/FOXP3/CD300LF/LILRB4/MYO1G/HLA-DPB1/NCR3/LILRB2/CMKLR1/SCIMP/LY96/MNDA/LPXN/C3AR1/PRKCB/CD300A/CCR7/IGHM/IRF1/FPR3/HLA-DRB1/KLHL6/CD79A/FYB1/FCGR2B/CD14/IRF4/GBP1/NFAM1/IGKC/LAX1/MS4A1/CD19/IGHG3/IGLC3/IGHG1/CLEC4E/HLA-DQB1/HCK/IGLC2/PTPN22/CD38/IGLL5/TREM2/VAV1/FGR/…	145		hsa05332	Graft-versus-host disease	23/425	42/8145	3.1749e-19	9.84218e-18	7.90939e-18	CD86/PRF1/FASLG/GZMB/HLA-DPB1/IFNG/HLA-DQA1/HLA-DRA/HLA-DRB1/HLA-DPA1/HLA-E/HLA-DRB5/HLA-DOA/HLA-DQB1/HLA-DMA/HLA-DOB/HLA-DQA2/HLA-F/HLA-DMB/HLA-B/HLA-C/HLA-A/HLA-G	23
BP	GO:0002429	immune response-activating cell surface receptor signaling pathway	117/835	291/18723	1.98288e-81	7.66832e-79	6.06248e-79	TRBC2/CD3E/SH2D1A/CTLA4/SLA2/NCKAP1L/UBASH3A/LAPTM5/BTK/LCP2/CD247/TYROBP/LCK/LAT2/FCER1G/TRAT1/PTPRC/ZAP70/CD79B/ITK/FOXP3/LILRB4/MYO1G/HLA-DPB1/NCR3/CMKLR1/MNDA/LPXN/C3AR1/PRKCB/CD300A/CCR7/IGHM/FPR3/HLA-DRB1/KLHL6/CD79A/FYB1/FCGR2B/GBP1/NFAM1/IGKC/LAX1/MS4A1/CD19/IGHG3/IGLC3/IGHG1/HLA-DQB1/HCK/IGLC2/PTPN22/CD38/IGLL5/VAV1/FGR/IGHV3-23/IGHV3-30/IGHV4-34/IGHV1-18/IGHV4-39/TRDC/THEMIS2/IGHV3-21/I…	117		hsa05416	Viral myocarditis	26/425	60/8145	2.89261e-18	8.07039e-17	6.48554e-17	ITGAL/CD86/PRF1/ITGB2/HLA-DPB1/HLA-DQA1/HLA-DRA/HLA-DRB1/HLA-DPA1/HLA-E/HLA-DRB5/HLA-DOA/HLA-DQB1/HLA-DMA/RAC2/HLA-DOB/HLA-DQA2/HLA-F/HLA-DMB/HLA-B/HLA-C/CD40/HLA-A/FYN/HLA-G/ICAM1	26
BP	GO:0002757	immune response-activating signal transduction	117/835	291/18723	1.98288e-81	7.66832e-79	6.06248e-79	TRBC2/CD3E/SH2D1A/CTLA4/SLA2/NCKAP1L/UBASH3A/LAPTM5/BTK/LCP2/CD247/TYROBP/LCK/LAT2/FCER1G/TRAT1/PTPRC/ZAP70/CD79B/ITK/FOXP3/LILRB4/MYO1G/HLA-DPB1/NCR3/CMKLR1/MNDA/LPXN/C3AR1/PRKCB/CD300A/CCR7/IGHM/FPR3/HLA-DRB1/KLHL6/CD79A/FYB1/FCGR2B/GBP1/NFAM1/IGKC/LAX1/MS4A1/CD19/IGHG3/IGLC3/IGHG1/HLA-DQB1/HCK/IGLC2/PTPN22/CD38/IGLL5/VAV1/FGR/IGHV3-23/IGHV3-30/IGHV4-34/IGHV1-18/IGHV4-39/TRDC/THEMIS2/IGHV3-21/I…	117		hsa04145	Phagosome	40/425	152/8145	3.23194e-18	8.19738e-17	6.58759e-17	CORO1A/ITGB2/CYBB/HLA-DPB1/FCGR1A/HLA-DQA1/NCF1/HLA-DRA/HLA-DRB1/FCGR3A/FCGR2B/HLA-DPA1/CD14/HLA-E/FCGR2A/NCF4/TAP1/HLA-DRB5/HLA-DOA/TAP2/HLA-DQB1/HLA-DMA/HLA-DOB/HLA-DQA2/FCGR2C/CD209/HLA-F/HLA-DMB/CTSS/MSR1/CLEC7A/HLA-B/HLA-C/ITGAM/C1R/HLA-A/MRC1/HLA-G/OLR1/C3	40
BP	GO:0050851	antigen receptor-mediated signaling pathway	105/835	240/18723	1.4235e-77	5.04632e-75	3.98956e-75	TRBC2/CD3E/SH2D1A/CTLA4/SLA2/NCKAP1L/UBASH3A/LAPTM5/BTK/LCP2/CD247/LCK/LAT2/TRAT1/PTPRC/ZAP70/CD79B/ITK/FOXP3/LILRB4/HLA-DPB1/MNDA/LPXN/PRKCB/CD300A/CCR7/IGHM/HLA-DRB1/KLHL6/CD79A/FYB1/FCGR2B/GBP1/NFAM1/IGKC/LAX1/MS4A1/CD19/IGHG3/IGLC3/IGHG1/HLA-DQB1/IGLC2/PTPN22/CD38/IGLL5/IGHV3-23/IGHV3-30/IGHV4-34/IGHV1-18/IGHV4-39/TRDC/THEMIS2/IGHV3-21/IGHA1/IGHV3-33/BTN3A3/IGHG2/INPP5D/BTN3A1/PIK3CD/IGLC6/IG…	105		hsa04612	Antigen processing and presentation	29/425	78/8145	4.99229e-18	1.16071e-16	9.32771e-17	CD8A/CD4/HLA-DPB1/IFNG/HLA-DQA1/CD74/HLA-DRA/HLA-DRB1/HLA-DPA1/HLA-E/TAP1/HLA-DRB5/HLA-DOA/TAP2/HLA-DQB1/HLA-DMA/B2M/KIR2DL4/HLA-DOB/HLA-DQA2/CIITA/CD8B/HLA-F/HLA-DMB/CTSS/HLA-B/HLA-C/HLA-A/HLA-G	29
BP	GO:0042110	T cell activation	137/835	487/18723	3.06346e-72	1.00246e-69	7.92531e-70	CD48/CD3D/CD2/CD3E/TIGIT/SASH3/WAS/RASAL3/CD27/SIRPG/CORO1A/SIT1/CD8A/ITGAL/CTLA4/SLAMF1/SLAMF6/CD3G/CCL5/SLA2/NCKAP1L/CD5/TNFAIP8L2/ICOS/IL12RB1/LAPTM5/SLAMF7/AIF1/CD7/TBX21/HAVCR2/LAG3/APBB1IP/DOCK2/SPI1/CD86/CD6/JAML/CD4/SPN/LCK/CRTAM/FCER1G/FGL2/PTPRC/ZAP70/TNFSF13B/LILRB1/ZNF683/ITK/CD84/FOXP3/LILRB4/HLA-DPB1/IL2RA/JAK3/EBI3/TNFRSF1B/NLRC3/IFNG/LCP1/LILRB2/PLA2G2D/HLA-DQA1/FUT7/PIK3R6/BATF/C…	137		hsa05320	Autoimmune thyroid disease	24/425	53/8145	1.68667e-17	3.61986e-16	2.909e-16	CTLA4/CD86/PRF1/FASLG/GZMB/HLA-DPB1/HLA-DQA1/HLA-DRA/HLA-DRB1/HLA-DPA1/HLA-E/HLA-DRB5/HLA-DOA/HLA-DQB1/HLA-DMA/HLA-DOB/HLA-DQA2/HLA-F/HLA-DMB/HLA-B/HLA-C/CD40/HLA-A/HLA-G	24
BP	GO:0019724	B cell mediated immunity	94/835	210/18723	1.59374e-70	4.84268e-68	3.82856e-68	TRBC2/CD27/SLA2/LTA/TBX21/BTK/C1QA/FCER1G/PTPRC/C1QB/C1QC/FOXP3/HLA-DPB1/HLA-DQA1/BATF/CD74/HLA-DRA/IGHM/HLA-DRB1/FCGR2B/HLA-DPA1/HLA-E/IGKC/CD19/IGHG3/IGLC3/HLA-DRB5/IGHG1/HLA-DOA/HLA-DQB1/HLA-DMA/B2M/IGLC2/HLA-DQB2/HLA-DOB/HLA-DQA2/SERPING1/IGLL5/TREM2/IGHV3-23/IGHV3-30/HLA-DMB/IGHV4-34/IGHV1-18/IGHV4-39/TRDC/IGHV3-21/IGHA1/IGHV3-33/IGHG2/INPP5D/IGLC6/IGHV4-31/IGHV1-24/IGHV4-59/CD40/IGHV3-74/IG…	94		hsa04659	Th17 cell differentiation	33/425	108/8145	2.35232e-17	4.68783e-16	3.76725e-16	CD3D/CD3E/CD3G/IL21R/IL12RB1/TBX21/IL2RG/CD247/CD4/LCK/ZAP70/FOXP3/IL2RB/HLA-DPB1/IL2RA/JAK3/EBI3/IFNG/HLA-DQA1/HLA-DRA/HLA-DRB1/HLA-DPA1/IRF4/HLA-DRB5/HLA-DOA/HLA-DQB1/HLA-DMA/STAT1/HLA-DOB/HLA-DQA2/HLA-DMB/PRKCQ/GATA3	33
BP	GO:0002440	production of molecular mediator of immune response	110/835	308/18723	5.67387e-70	1.60911e-67	1.27214e-67	SASH3/SLAMF1/CD96/LAPTM5/TBX21/BTK/CD86/PTPRC/LILRB1/TRAV19/FOXP3/LILRB4/HLA-DPB1/JAK3/TNFRSF1B/CD244/SCIMP/HLA-DQA1/BATF/CCR2/CD74/TNFRSF4/HLA-DRA/HLA-DRB1/FCGR2B/HLA-DPA1/HLA-E/IGKC/TMIGD2/HLA-DRB5/HLA-DOA/MZB1/HLA-DQB1/TRAV2/HLA-DMA/B2M/TRDV1/IGLV2-23/KIR2DL4/PTPN22/IGKV1-17/HLA-DQB2/IGKV1-8/HLA-DOB/HLA-DQA2/IGLV1-40/IGLV4-69/IGLV1-47/IGLV7-43/IGKV4-1/IGKV1-5/IGLV2-14/IGLV1-51/IGLV6-57/IGKV3-2…	110		hsa04658	Th1 and Th2 cell differentiation	30/425	92/8145	9.21245e-17	1.71352e-15	1.37702e-15	CD3D/CD3E/CD3G/IL12RB1/TBX21/IL2RG/CD247/CD4/LCK/ZAP70/IL2RB/HLA-DPB1/IL2RA/JAK3/IFNG/HLA-DQA1/STAT4/HLA-DRA/HLA-DRB1/HLA-DPA1/HLA-DRB5/HLA-DOA/HLA-DQB1/HLA-DMA/STAT1/HLA-DOB/HLA-DQA2/HLA-DMB/PRKCQ/GATA3	30
BP	GO:0050853	B cell receptor signaling pathway	77/835	131/18723	8.61619e-70	2.29083e-67	1.8111e-67	TRBC2/CTLA4/NCKAP1L/BTK/LCK/LAT2/PTPRC/CD79B/ITK/MNDA/LPXN/PRKCB/CD300A/IGHM/KLHL6/CD79A/FCGR2B/NFAM1/IGKC/MS4A1/CD19/IGHG3/IGLC3/IGHG1/IGLC2/PTPN22/CD38/IGLL5/IGHV3-23/IGHV3-30/IGHV4-34/IGHV1-18/IGHV4-39/TRDC/IGHV3-21/IGHA1/IGHV3-33/IGHG2/PIK3CD/IGLC6/IGHV4-31/IGHV1-24/IGHV4-59/IGHV3-74/IGHV1-69D/IGHV2-5/IGHV3-66/IGHV4-28/IGHV3-7/IGHV3-48/IGHV2-26/IGHV3-15/IGHV3-20/IGHV1-69/IGHV6-1/IGHG4/IGHV3-5…	77		hsa05340	Primary immunodeficiency	19/425	38/8145	4.08662e-15	7.12604e-14	5.72664e-14	CD3D/CD3E/CD8A/ICOS/IL2RG/BTK/CD4/LCK/PTPRC/ZAP70/JAK3/CD79A/CD19/TAP1/TAP2/IL7R/CIITA/CD8B/CD40	19
BP	GO:0016064	immunoglobulin mediated immune response	92/835	207/18723	1.14771e-68	2.87197e-66	2.27054e-66	TRBC2/CD27/LTA/TBX21/BTK/C1QA/FCER1G/PTPRC/C1QB/C1QC/FOXP3/HLA-DPB1/HLA-DQA1/BATF/CD74/HLA-DRA/IGHM/HLA-DRB1/FCGR2B/HLA-DPA1/HLA-E/IGKC/CD19/IGHG3/IGLC3/HLA-DRB5/IGHG1/HLA-DOA/HLA-DQB1/HLA-DMA/B2M/IGLC2/HLA-DQB2/HLA-DOB/HLA-DQA2/SERPING1/IGLL5/TREM2/IGHV3-23/IGHV3-30/HLA-DMB/IGHV4-34/IGHV1-18/IGHV4-39/TRDC/IGHV3-21/IGHA1/IGHV3-33/IGHG2/INPP5D/IGLC6/IGHV4-31/IGHV1-24/IGHV4-59/CD40/IGHV3-74/IGHV1-6…	92		hsa04672	Intestinal immune network for IgA production	21/425	49/8145	7.25584e-15	1.19081e-13	9.56962e-14	ICOS/CD86/TNFSF13B/HLA-DPB1/HLA-DQA1/HLA-DRA/HLA-DRB1/HLA-DPA1/TNFRSF17/HLA-DRB5/HLA-DOA/HLA-DQB1/HLA-DMA/HLA-DOB/HLA-DQA2/HLA-DMB/IL15RA/IL15/CD40/ITGB7/CXCR4	21
BP	GO:0042113	B cell activation	108/835	334/18723	1.52286e-63	3.59903e-61	2.84535e-61	TRBC2/SASH3/CD27/TBC1D10C/CTLA4/NCKAP1L/LAPTM5/TBX21/BTK/SPI1/CD86/SLAMF8/TYROBP/LAT2/PTPRC/ZAP70/TNFSF13B/CD79B/SAMSN1/FOXP3/JAK3/ITM2A/MNDA/BATF/CD74/TNFRSF4/PRKCB/CD300A/IGHM/CD180/CD79A/FCGR2B/NFAM1/GPR183/IGKC/LAX1/IRF8/MFNG/MS4A1/CD19/IGHG3/IGLC3/IL4I1/IGHG1/MZB1/IGLC2/CD38/IGLL5/IKZF3/IL7R/IGHV3-23/IGHV3-30/DOCK10/IGHV4-34/IGHV1-18/IGHV4-39/TRDC/THEMIS2/IGHV3-21/IGHA1/POU2AF1/IGHV3-33/IGHG…	108		hsa05323	Rheumatoid arthritis	28/425	93/8145	1.0232e-14	1.58597e-13	1.27452e-13	ITGAL/CTLA4/CCL5/CD86/TNFSF13B/ITGB2/HLA-DPB1/IFNG/HLA-DQA1/LTB/HLA-DRA/HLA-DRB1/HLA-DPA1/HLA-DRB5/HLA-DOA/ACP5/HLA-DQB1/HLA-DMA/HLA-DOB/HLA-DQA2/HLA-DMB/CCL3/IL15/CSF1/CCL3L1/ICAM1/CCL2/CXCL8	28
BP	GO:0050864	regulation of B cell activation	86/835	198/18723	3.94795e-63	8.83925e-61	6.9882e-61	TRBC2/SASH3/CD27/TBC1D10C/CTLA4/NCKAP1L/LAPTM5/TBX21/BTK/SLAMF8/TYROBP/PTPRC/TNFSF13B/SAMSN1/FOXP3/MNDA/CD74/TNFRSF4/CD300A/IGHM/FCGR2B/NFAM1/GPR183/IGKC/CD19/IGHG3/IGLC3/IL4I1/IGHG1/MZB1/IGLC2/CD38/IGLL5/IKZF3/IGHV3-23/IGHV3-30/IGHV4-34/IGHV1-18/IGHV4-39/TRDC/THEMIS2/IGHV3-21/IGHA1/IGHV3-33/IGHG2/INPP5D/IGLC6/IGHV4-31/IGHV1-24/IGHV4-59/CD40/IGHV3-74/IGHV1-69D/IGHV2-5/IGHV3-66/IGHV4-28/IGHV3-7/IG…	86		hsa05140	Leishmaniasis	25/425	77/8145	4.05938e-14	5.96087e-13	4.79029e-13	ITGB2/CYBB/HLA-DPB1/FCGR1A/IFNG/HLA-DQA1/PRKCB/NCF1/HLA-DRA/HLA-DRB1/FCGR3A/HLA-DPA1/FCGR2A/NCF4/HLA-DRB5/HLA-DOA/HLA-DQB1/HLA-DMA/STAT1/HLA-DOB/HLA-DQA2/FCGR2C/HLA-DMB/ITGAM/C3	25
BP	GO:0002377	immunoglobulin production	89/835	216/18723	6.85911e-63	1.45893e-60	1.15341e-60	SASH3/TBX21/BTK/CD86/PTPRC/TRAV19/FOXP3/HLA-DPB1/HLA-DQA1/BATF/TNFRSF4/HLA-DRA/HLA-DRB1/FCGR2B/HLA-DPA1/HLA-E/IGKC/TMIGD2/HLA-DRB5/HLA-DOA/MZB1/HLA-DQB1/TRAV2/HLA-DMA/B2M/TRDV1/IGLV2-23/IGKV1-17/HLA-DQB2/IGKV1-8/HLA-DOB/HLA-DQA2/IGLV1-40/IGLV4-69/IGLV1-47/IGLV7-43/IGKV4-1/IGKV1-5/IGLV2-14/IGLV1-51/IGLV6-57/IGKV3-20/IGKV1-9/HLA-DMB/IGLV9-49/IGKV1-39/IGKV3-15/IGLV3-19/IGKV1D-8/IGKV2-30/IGLV1-44/IGK…	89		hsa04650	Natural killer cell mediated cytotoxicity	32/425	131/8145	8.48306e-14	1.18339e-12	9.50996e-13	CD48/SH2D1A/HCST/ITGAL/LCP2/CD247/PRF1/TYROBP/LCK/FCER1G/ZAP70/ITGB2/FASLG/GZMB/NCR3/IFNG/CD244/PRKCB/FCGR3A/HLA-E/RAC2/VAV1/HLA-B/PIK3CD/HLA-C/HLA-A/ULBP3/FYN/HLA-G/ICAM1/TNFSF10/RAET1L	32
BP	GO:0006911	phagocytosis, engulfment	70/835	127/18723	9.66428e-61	1.95771e-58	1.54774e-58	TRBC2/NCKAP1L/AIF1/ITGB2/FCGR1A/ARHGAP25/RHOH/CD300A/BIN2/IGHM/FCGR2B/IGKC/IGHG3/IGLC3/ELMO1/IGHG1/IGLC2/RAC2/IGLL5/TREM2/IGHV3-23/IGHV3-30/IGHV4-34/IGHV1-18/IGHV4-39/TRDC/IGHV3-21/IGHA1/MSR1/IGHV3-33/IGHG2/IGLC6/IGHV4-31/IGHV1-24/IGHV4-59/IGHV3-74/IGHV1-69D/IGHV2-5/IGHV3-66/IGHV4-28/IGHV3-7/IGHV3-48/ITGAM/IGHV2-26/IGHV3-15/IGHV3-20/IGHV1-69/IGHV6-1/IGHG4/IGHV3-53/IGHV2-70/IGHV5-51/IGHA2/IGHV3-72…	70		hsa05321	Inflammatory bowel disease	22/425	65/8145	5.41116e-13	7.18912e-12	5.77733e-12	IL21R/IL12RB1/TBX21/IL2RG/FOXP3/IL18RAP/HLA-DPB1/IFNG/HLA-DQA1/STAT4/HLA-DRA/HLA-DRB1/HLA-DPA1/HLA-DRB5/HLA-DOA/HLA-DQB1/HLA-DMA/STAT1/HLA-DOB/HLA-DQA2/HLA-DMB/GATA3	22
BP	GO:0006959	humoral immune response	102/835	317/18723	9.69839e-60	1.87532e-57	1.4826e-57	TRBC2/SH2D1A/PDCD1/LTA/C1QA/RNASE6/PTPRC/C1QB/CXCL9/C1QC/EBI3/IFNG/CCR2/CXCL13/CCR7/IGHM/HLA-DRB1/CXCL11/FCGR2B/CXCL10/GPR183/HLA-E/IGKC/GNLY/MS4A1/PSMB10/IGHG3/IGLC3/IGHG1/HLA-DQB1/IGLC2/LYZ/JCHAIN/SERPING1/IGLL5/TREM2/IGKV3-20/IGHV3-23/IGHV3-30/IGHV4-34/IGHV1-18/IGHV4-39/TRDC/IGHV3-21/IGHA1/POU2AF1/IGHV3-33/IGHG2/IGLC6/IGHV4-31/IGHV1-24/IGHV4-59/CCL13/IGHV3-74/IGHV1-69D/IGHV2-5/IGHV3-66/IGHV4-2…	102		hsa05152	Tuberculosis	36/425	180/8145	1.52243e-12	1.93072e-11	1.55157e-11	CORO1A/IL10RA/FCER1G/ITGB2/HLA-DPB1/FCGR1A/IFNG/HLA-DQA1/CD74/HLA-DRA/HLA-DRB1/FCGR3A/FCGR2B/HLA-DPA1/CD14/LSP1/FCGR2A/HLA-DRB5/HLA-DOA/ITGAX/CLEC4E/HLA-DQB1/HLA-DMA/STAT1/HLA-DOB/HLA-DQA2/FCGR2C/CD209/CIITA/HLA-DMB/CTSS/CLEC7A/ITGAM/MRC1/C3/CALML3	36
BP	GO:0007159	leukocyte cell-cell adhesion	109/835	371/18723	2.59585e-59	4.8012e-57	3.79577e-57	CD3E/TIGIT/SASH3/RASAL3/CD27/SIRPG/CORO1A/ITGAL/CTLA4/SLAMF1/CCL5/NCKAP1L/CD5/TNFAIP8L2/FERMT3/ICOS/IL12RB1/LAPTM5/AIF1/TBX21/HAVCR2/LAG3/SELPLG/CD86/CD6/CD4/SPN/LCK/CRTAM/FGL2/PTPRC/ZAP70/TNFSF13B/ITGB2/LILRB1/FOXP3/LILRB4/HLA-DPB1/IL2RA/JAK3/EBI3/IFNG/LILRB2/PLA2G2D/HLA-DQA1/FUT7/PIK3R6/CCR2/RHOH/CD74/CD300A/HLA-DRA/CCR7/IRF1/HLA-DRB1/SELL/FCGR2B/HLA-DPA1/HLA-E/LAX1/CCL19/DOCK8/PDCD1LG2/TMIGD2/…	109		hsa05169	Epstein-Barr virus infection	38/425	202/8145	2.60673e-12	3.16208e-11	2.54111e-11	CD3D/CD3E/ITGAL/CD3G/BTK/CD247/HLA-DPB1/JAK3/HLA-DQA1/HLA-DRA/HLA-DRB1/CXCL10/HLA-DPA1/HLA-E/CD19/TAP1/HLA-DRB5/HLA-DOA/TAP2/HLA-DQB1/HLA-DMA/B2M/STAT1/HLA-DOB/HLA-DQA2/HLA-F/HLA-DMB/HLA-B/PIK3CD/HLA-C/CD40/OAS2/HLA-A/HLA-G/CCND2/ICAM1/ISG15/ENTPD8	38
BP	GO:0006909	phagocytosis	100/835	308/18723	5.56503e-59	9.86402e-57	7.79836e-57	TRBC2/SIRPG/CORO1A/ITGAL/SLAMF1/NCKAP1L/AIF1/IL2RG/DOCK2/TYROBP/FCER1G/PTPRC/ITGB2/CD300LF/ICAM3/MYO1G/IL2RB/FCGR1A/IFNG/ARHGAP25/CCR2/RHOH/CD300A/BIN2/IGHM/FCGR2B/CD14/IGKC/IRF8/NCF4/IGHG3/IGLC3/ELMO1/IGHG1/HCK/IGLC2/RAC2/IGLL5/TREM2/VAV1/FGR/IGHV3-23/IGHV3-30/IL15RA/IGHV4-34/IGHV1-18/IGHV4-39/TRDC/IGHV3-21/IGHA1/MSR1/IGHV3-33/IGHG2/CLEC7A/MYO7A/IL15/IGLC6/IGHV4-31/IGHV1-24/IGHV4-59/IGHV3-74/IGH…	100		hsa05164	Influenza A	33/425	171/8145	3.74606e-11	4.35479e-10	3.49961e-10	CCL5/FASLG/HLA-DPB1/IFNG/HLA-DQA1/PRKCB/HLA-DRA/HLA-DRB1/CXCL10/HLA-DPA1/HLA-DRB5/HLA-DOA/HLA-DQB1/HLA-DMA/STAT1/HLA-DOB/HLA-DQA2/CIITA/HLA-DMB/PIK3CD/CASP1/OAS2/IFIH1/MX1/RSAD2/ICAM1/MX2/CCL2/TPSAB1/TPSB2/TNFSF10/CXCL8/IL33	33
BP	GO:0006958	complement activation, classical pathway	64/835	108/18723	2.1192e-58	3.60604e-56	2.85089e-56	TRBC2/C1QA/C1QB/C1QC/IGHM/IGKC/IGHG3/IGLC3/IGHG1/IGLC2/SERPING1/IGLL5/TREM2/IGHV3-23/IGHV3-30/IGHV4-34/IGHV1-18/IGHV4-39/TRDC/IGHV3-21/IGHA1/IGHV3-33/IGHG2/IGLC6/IGHV4-31/IGHV1-24/IGHV4-59/IGHV3-74/IGHV1-69D/IGHV2-5/IGHV3-66/IGHV4-28/IGHV3-7/IGHV3-48/IGHV2-26/IGHV3-15/IGHV3-20/IGHV1-69/IGHV6-1/IGHG4/IGHV3-53/IGHV2-70/C1R/IGHV5-51/IGHA2/IGHV3-72/IGHV4-61/IGHV3-11/C2/C1S/IGHV3-49/IGHV3-43/IGLC7/IGH…	64		hsa05166	Human T-cell leukemia virus 1 infection	38/425	222/8145	5.1208e-11	5.71481e-10	4.59255e-10	CD3D/CD3E/ITGAL/CD3G/LTA/IL2RG/SPI1/CD4/LCK/ITGB2/IL2RB/HLA-DPB1/IL2RA/JAK3/HLA-DQA1/HLA-DRA/HLA-DRB1/HLA-DPA1/HLA-E/HLA-DRB5/HLA-DOA/HLA-DQB1/HLA-DMA/B2M/HLA-DOB/HLA-DQA2/HLA-F/HLA-DMB/IL15RA/HLA-B/IL15/PIK3CD/HLA-C/CD40/HLA-A/HLA-G/CCND2/ICAM1	38
BP	GO:0002455	humoral immune response mediated by circulating immunoglobulin	67/835	121/18723	2.42169e-58	3.96225e-56	3.13251e-56	TRBC2/LTA/C1QA/PTPRC/C1QB/C1QC/IGHM/FCGR2B/IGKC/IGHG3/IGLC3/IGHG1/IGLC2/SERPING1/IGLL5/TREM2/IGHV3-23/IGHV3-30/IGHV4-34/IGHV1-18/IGHV4-39/TRDC/IGHV3-21/IGHA1/IGHV3-33/IGHG2/IGLC6/IGHV4-31/IGHV1-24/IGHV4-59/IGHV3-74/IGHV1-69D/IGHV2-5/IGHV3-66/IGHV4-28/IGHV3-7/IGHV3-48/IGHV2-26/IGHV3-15/IGHV3-20/IGHV1-69/IGHV6-1/IGHG4/IGHV3-53/IGHV2-70/C1R/IGHV5-51/IGHA2/IGHV3-72/IGHV4-61/IGHV3-11/C2/C1S/IGHV3-49/I…	67		hsa05310	Asthma	14/425	31/8145	1.05418e-10	1.13121e-09	9.09067e-10	FCER1G/HLA-DPB1/HLA-DQA1/HLA-DRA/HLA-DRB1/HLA-DPA1/HLA-DRB5/HLA-DOA/HLA-DQB1/HLA-DMA/HLA-DOB/HLA-DQA2/HLA-DMB/CD40	14
BP	GO:0099024	plasma membrane invagination	70/835	136/18723	6.0212e-58	9.48673e-56	7.50009e-56	TRBC2/NCKAP1L/AIF1/ITGB2/FCGR1A/ARHGAP25/RHOH/CD300A/BIN2/IGHM/FCGR2B/IGKC/IGHG3/IGLC3/ELMO1/IGHG1/IGLC2/RAC2/IGLL5/TREM2/IGHV3-23/IGHV3-30/IGHV4-34/IGHV1-18/IGHV4-39/TRDC/IGHV3-21/IGHA1/MSR1/IGHV3-33/IGHG2/IGLC6/IGHV4-31/IGHV1-24/IGHV4-59/IGHV3-74/IGHV1-69D/IGHV2-5/IGHV3-66/IGHV4-28/IGHV3-7/IGHV3-48/ITGAM/IGHV2-26/IGHV3-15/IGHV3-20/IGHV1-69/IGHV6-1/IGHG4/IGHV3-53/IGHV2-70/IGHV5-51/IGHA2/IGHV3-72…	70		hsa04380	Osteoclast differentiation	27/425	128/8145	2.95269e-10	3.05111e-09	2.45194e-09	SIRPG/BTK/SPI1/LCP2/TYROBP/LCK/LILRB1/LILRB4/FCGR1A/IFNG/LILRB2/CSF1R/NCF1/FCGR3A/FCGR2B/FCGR2A/NCF4/ACP5/STAT1/TREM2/FCGR2C/OSCAR/PIK3CD/SOCS1/CSF1/LILRA5/FYN	27
BP	GO:0050863	regulation of T cell activation	101/835	329/18723	6.08392e-57	9.06622e-55	7.16763e-55	CD2/CD3E/TIGIT/SASH3/RASAL3/CD27/SIRPG/CORO1A/SIT1/CTLA4/SLAMF1/CCL5/NCKAP1L/CD5/TNFAIP8L2/ICOS/IL12RB1/LAPTM5/AIF1/TBX21/HAVCR2/LAG3/CD86/CD6/CD4/SPN/LCK/CRTAM/FGL2/PTPRC/ZAP70/TNFSF13B/LILRB1/ZNF683/FOXP3/LILRB4/HLA-DPB1/IL2RA/JAK3/EBI3/TNFRSF1B/IFNG/LILRB2/PLA2G2D/HLA-DQA1/PIK3R6/CCR2/RHOH/CD74/CD300A/HLA-DRA/CCR7/IRF1/HLA-DRB1/FCGR2B/HLA-DPA1/IRF4/HLA-E/LAX1/CCL19/DOCK8/PDCD1LG2/TMIGD2/IL4I1/…	101		hsa04064	NF-kappa B signaling pathway	24/425	104/8145	4.20133e-10	4.18632e-09	3.36422e-09	LTA/BTK/LCK/ZAP70/TNFSF13B/CCL4/LY96/LTB/PRKCB/CD14/CCL19/TRAF1/CCL4L2/CD40/BCL2A1/CCL13/CCL21/PRKCQ/VCAM1/ICAM1/CARD11/EDARADD/BIRC3/CXCL8	24
BP	GO:0006956	complement activation	68/835	130/18723	6.18054e-57	9.06622e-55	7.16763e-55	TRBC2/C1QA/C1QB/C1QC/IGHM/IGKC/IGHG3/IGLC3/IGHG1/IGLC2/SERPING1/IGLL5/TREM2/IGHV3-23/IGHV3-30/IGHV4-34/IGHV1-18/IGHV4-39/TRDC/IGHV3-21/IGHA1/IGHV3-33/IGHG2/IGLC6/IGHV4-31/IGHV1-24/IGHV4-59/IGHV3-74/IGHV1-69D/IGHV2-5/IGHV3-66/IGHV4-28/IGHV3-7/IGHV3-48/IGHV2-26/IGHV3-15/IGHV3-20/IGHV1-69/IGHV6-1/IGHG4/IGHV3-53/IGHV2-70/C1R/IGHV5-51/IGHA2/VSIG4/IGHV3-72/IGHV4-61/IGHV3-11/C2/C1S/IGHV3-49/IGHV3-43/IGL…	68		hsa05145	Toxoplasmosis	24/425	112/8145	2.10577e-09	2.02589e-08	1.62805e-08	CCR5/IL10RA/PIK3R5/HLA-DPB1/IFNG/LY96/HLA-DQA1/PIK3R6/HLA-DRA/HLA-DRB1/HLA-DPA1/HLA-DRB5/HLA-DOA/HLA-DQB1/HLA-DMA/STAT1/HLA-DOB/HLA-DQA2/CIITA/HLA-DMB/SOCS1/CD40/ALOX5/BIRC3	24
BP	GO:0010324	membrane invagination	70/835	144/18723	1.0792e-55	1.53031e-53	1.20984e-53	TRBC2/NCKAP1L/AIF1/ITGB2/FCGR1A/ARHGAP25/RHOH/CD300A/BIN2/IGHM/FCGR2B/IGKC/IGHG3/IGLC3/ELMO1/IGHG1/IGLC2/RAC2/IGLL5/TREM2/IGHV3-23/IGHV3-30/IGHV4-34/IGHV1-18/IGHV4-39/TRDC/IGHV3-21/IGHA1/MSR1/IGHV3-33/IGHG2/IGLC6/IGHV4-31/IGHV1-24/IGHV4-59/IGHV3-74/IGHV1-69D/IGHV2-5/IGHV3-66/IGHV4-28/IGHV3-7/IGHV3-48/ITGAM/IGHV2-26/IGHV3-15/IGHV3-20/IGHV1-69/IGHV6-1/IGHG4/IGHV3-53/IGHV2-70/IGHV5-51/IGHA2/IGHV3-72…	70		hsa04660	T cell receptor signaling pathway	23/425	104/8145	2.39273e-09	2.22524e-08	1.78825e-08	CD3D/CD3E/CD8A/CTLA4/CD3G/ICOS/GRAP2/PDCD1/LCP2/CD247/CD4/LCK/PTPRC/ZAP70/ITK/IFNG/VAV1/CD8B/PIK3CD/RASGRP1/PRKCQ/FYN/CARD11	23
BP	GO:1903037	regulation of leukocyte cell-cell adhesion	99/835	336/18723	6.01252e-54	8.25073e-52	6.52292e-52	CD3E/TIGIT/SASH3/RASAL3/CD27/SIRPG/CORO1A/CTLA4/SLAMF1/CCL5/NCKAP1L/CD5/TNFAIP8L2/ICOS/IL12RB1/LAPTM5/AIF1/TBX21/HAVCR2/LAG3/CD86/CD6/CD4/SPN/LCK/CRTAM/FGL2/PTPRC/ZAP70/TNFSF13B/ITGB2/LILRB1/FOXP3/LILRB4/HLA-DPB1/IL2RA/JAK3/EBI3/IFNG/LILRB2/PLA2G2D/HLA-DQA1/FUT7/PIK3R6/CCR2/RHOH/CD74/CD300A/HLA-DRA/CCR7/IRF1/HLA-DRB1/FCGR2B/HLA-DPA1/HLA-E/LAX1/CCL19/DOCK8/PDCD1LG2/TMIGD2/IL4I1/HLA-DRB5/HLA-DOA/HL…	99		hsa05322	Systemic lupus erythematosus	25/425	136/8145	2.653e-08	2.3877e-07	1.91881e-07	C1QA/CD86/C1QB/C1QC/HLA-DPB1/FCGR1A/IFNG/HLA-DQA1/HLA-DRA/HLA-DRB1/FCGR3A/HLA-DPA1/FCGR2A/HLA-DRB5/HLA-DOA/HLA-DQB1/HLA-DMA/HLA-DOB/HLA-DQA2/HLA-DMB/CD40/C1R/C2/C1S/C3	25
BP	GO:0050871	positive regulation of B cell activation	69/835	152/18723	2.50099e-52	3.32475e-50	2.6285e-50	TRBC2/SASH3/CD27/NCKAP1L/TBX21/BTK/PTPRC/TNFSF13B/CD74/TNFRSF4/IGHM/GPR183/IGKC/IGHG3/IGLC3/IGHG1/IGLC2/CD38/IGLL5/IGHV3-23/IGHV3-30/IGHV4-34/IGHV1-18/IGHV4-39/TRDC/IGHV3-21/IGHA1/IGHV3-33/IGHG2/INPP5D/IGLC6/IGHV4-31/IGHV1-24/IGHV4-59/CD40/IGHV3-74/IGHV1-69D/IGHV2-5/IGHV3-66/IGHV4-28/IGHV3-7/IGHV3-48/IGHV2-26/IGHV3-15/IGHV3-20/IGHV1-69/IGHV6-1/IGHG4/IGHV3-53/IGHV2-70/IGHV5-51/IGHA2/IGHV3-72/IGHV4…	69		hsa05170	Human immunodeficiency virus 1 infection	32/425	212/8145	4.31843e-08	3.76513e-07	3.02574e-07	CD3D/CD3E/CD3G/CCR5/GNGT2/CD247/CD4/FASLG/TNFRSF1B/APOBEC3H/PRKCB/APOBEC3G/HLA-E/TAP1/TAP2/B2M/RAC2/HLA-F/GNG2/GNG8/HLA-B/PIK3CD/HLA-C/SAMHD1/APOBEC3D/CXCR4/HLA-A/BST2/HLA-G/APOBEC3A/GNG4/CALML3	32
BP	GO:0006910	phagocytosis, recognition	57/835	100/18723	9.94724e-51	1.28229e-48	1.01376e-48	TRBC2/IGHM/IGKC/IGHG3/IGLC3/IGHG1/IGLC2/IGLL5/TREM2/IGHV3-23/IGHV3-30/IGHV4-34/IGHV1-18/IGHV4-39/TRDC/IGHV3-21/IGHA1/IGHV3-33/IGHG2/CLEC7A/IGLC6/IGHV4-31/IGHV1-24/IGHV4-59/IGHV3-74/IGHV1-69D/IGHV2-5/IGHV3-66/IGHV4-28/IGHV3-7/IGHV3-48/IGHV2-26/IGHV3-15/IGHV3-20/IGHV1-69/IGHV6-1/IGHG4/IGHV3-53/IGHV2-70/IGHV5-51/IGHA2/IGHV3-72/IGHV4-61/IGHV3-11/IGHV3-49/IGHV3-43/IGLC7/IGHV3-73/IGHV4-4/IGHV1-58/IGHV3…	57		hsa04662	B cell receptor signaling pathway	18/425	82/8145	1.52223e-07	1.28698e-06	1.03424e-06	BTK/CD79B/LILRB1/LILRB4/LILRB2/PRKCB/CD72/CD79A/FCGR2B/CD19/RAC2/VAV1/INPP5D/PIK3CD/LILRA5/PIK3AP1/IFITM1/CARD11	18
BP	GO:1903039	positive regulation of leukocyte cell-cell adhesion	81/835	239/18723	2.07552e-49	2.59684e-47	2.05303e-47	CD3E/SASH3/RASAL3/CD27/SIRPG/CORO1A/SLAMF1/CCL5/NCKAP1L/CD5/ICOS/IL12RB1/AIF1/HAVCR2/CD86/CD6/CD4/LCK/PTPRC/ZAP70/TNFSF13B/ITGB2/LILRB1/FOXP3/LILRB4/HLA-DPB1/IL2RA/JAK3/EBI3/IFNG/LILRB2/HLA-DQA1/FUT7/PIK3R6/CCR2/RHOH/CD74/HLA-DRA/CCR7/HLA-DRB1/HLA-DPA1/HLA-E/CCL19/DOCK8/PDCD1LG2/TMIGD2/IL4I1/HLA-DRB5/HLA-DOA/HLA-DQB1/HLA-DMA/B2M/PTPN22/HLA-DQB2/HLA-DOB/HLA-DQA2/IL7R/CD274/VAV1/CD209/HLA-DMB/IL15/…	81		hsa05163	Human cytomegalovirus infection	32/425	225/8145	1.79002e-07	1.46887e-06	1.18042e-06	CCL5/CCR5/GNGT2/IL10RA/FASLG/CCL4/PRKCB/PLCB2/HLA-E/CCR1/TAP1/TAP2/B2M/RAC2/HLA-F/CCL4L2/GNG2/CCL3/GNG8/HLA-B/PIK3CD/HLA-C/CXCR4/HLA-A/HLA-G/CCL3L1/CCL2/CX3CL1/PLCB4/CXCL8/GNG4/CALML3	32
BP	GO:0050870	positive regulation of T cell activation	76/835	216/18723	9.54702e-48	1.16037e-45	9.17375e-46	CD3E/SASH3/RASAL3/CD27/SIRPG/CORO1A/SLAMF1/CCL5/NCKAP1L/CD5/ICOS/IL12RB1/AIF1/HAVCR2/CD86/CD6/CD4/LCK/PTPRC/ZAP70/TNFSF13B/LILRB1/FOXP3/LILRB4/HLA-DPB1/IL2RA/JAK3/EBI3/IFNG/LILRB2/HLA-DQA1/PIK3R6/CCR2/RHOH/CD74/HLA-DRA/CCR7/HLA-DRB1/HLA-DPA1/HLA-E/CCL19/DOCK8/PDCD1LG2/TMIGD2/IL4I1/HLA-DRB5/HLA-DOA/HLA-DQB1/HLA-DMA/B2M/PTPN22/HLA-DQB2/HLA-DOB/HLA-DQA2/IL7R/CD274/VAV1/CD209/HLA-DMB/IL15/SOCS1/CCL21…	76		hsa05133	Pertussis	17/425	76/8145	2.53378e-07	2.01978e-06	1.62314e-06	C1QA/C1QB/ITGB2/C1QC/LY96/IRF1/CD14/IRF8/SERPING1/CASP1/ITGAM/C1R/C2/C1S/C3/CXCL8/CALML3	17
BP	GO:0022407	regulation of cell-cell adhesion	105/835	448/18723	9.45678e-47	1.11748e-44	8.83462e-45	CD3E/TIGIT/SASH3/RASAL3/CD27/SIRPG/CORO1A/CTLA4/SLAMF1/CCL5/NCKAP1L/CD5/TNFAIP8L2/FERMT3/ICOS/IL12RB1/LAPTM5/AIF1/TBX21/HAVCR2/LAG3/SPI1/CD86/CD6/CD4/SPN/LCK/CRTAM/FGL2/PTPRC/ZAP70/TNFSF13B/ITGB2/LILRB1/FOXP3/LILRB4/HLA-DPB1/IL2RA/JAK3/EBI3/IFNG/LILRB2/PLA2G2D/HLA-DQA1/FUT7/PIK3R6/CCR2/RHOH/CD74/CXCL13/CD300A/HLA-DRA/CCR7/IRF1/HLA-DRB1/FCGR2B/HLA-DPA1/HLA-E/LAX1/CCL19/DOCK8/PDCD1LG2/TMIGD2/IL4I1/…	105		hsa05144	Malaria	13/425	50/8145	1.06938e-06	8.28766e-06	6.66015e-06	ITGAL/ITGB2/IFNG/KLRB1/GYPC/CD40/PECAM1/SELP/VCAM1/ACKR1/ICAM1/CCL2/CXCL8	13
BP	GO:0070661	leukocyte proliferation	89/835	318/18723	1.98591e-46	2.28326e-44	1.80511e-44	CD3E/SASH3/RASAL3/CORO1A/CTLA4/SLAMF1/CCL5/NCKAP1L/IL12RB1/AIF1/HAVCR2/BTK/DOCK2/LST1/CD86/CD6/SPN/TYROBP/CRTAM/PTPRC/ZAP70/TNFSF13B/LILRB1/FOXP3/LILRB4/HLA-DPB1/IL2RA/JAK3/EBI3/TNFRSF1B/LILRB2/PLA2G2D/MNDA/CCR2/CD74/TNFRSF4/CSF1R/CD300A/IRF1/CD180/HLA-DRB1/CD79A/FCGR2B/HLA-DPA1/GPR183/HLA-E/MS4A1/CCL19/PSMB10/CD19/DOCK8/PDCD1LG2/TMIGD2/IL4I1/MZB1/RAC2/PTPN22/CD38/IKZF3/TREM2/IL7R/CD274/CD209/HLA…	89		hsa04610	Complement and coagulation cascades	17/425	85/8145	1.3699e-06	1.03298e-05	8.30124e-06	C1QA/C1QB/ITGB2/C1QC/C3AR1/ITGAX/SERPING1/ITGAM/C1R/VSIG4/C2/C1S/A2M/CFB/C3/CFH/SERPINA1	17
BP	GO:0022409	positive regulation of cell-cell adhesion	84/835	284/18723	6.47975e-46	7.25391e-44	5.73484e-44	CD3E/SASH3/RASAL3/CD27/SIRPG/CORO1A/SLAMF1/CCL5/NCKAP1L/CD5/ICOS/IL12RB1/AIF1/HAVCR2/CD86/CD6/CD4/LCK/PTPRC/ZAP70/TNFSF13B/ITGB2/LILRB1/FOXP3/LILRB4/HLA-DPB1/IL2RA/JAK3/EBI3/IFNG/LILRB2/HLA-DQA1/FUT7/PIK3R6/CCR2/RHOH/CD74/CXCL13/HLA-DRA/CCR7/HLA-DRB1/HLA-DPA1/HLA-E/CCL19/DOCK8/PDCD1LG2/TMIGD2/IL4I1/HLA-DRB5/HLA-DOA/HLA-DQB1/HLA-DMA/B2M/PTPN22/HLA-DQB2/HLA-DOB/HLA-DQA2/IL7R/CD274/VAV1/CD209/HLA-DM…	84		hsa05142	Chagas disease	18/425	102/8145	4.47563e-06	3.28606e-05	2.64075e-05	CD3D/CD3E/CD3G/CCL5/C1QA/CD247/C1QB/FASLG/C1QC/IFNG/PLCB2/CCL3/PIK3CD/CCL3L1/CCL2/C3/PLCB4/CXCL8	18
BP	GO:1903131	mononuclear cell differentiation	101/835	426/18723	1.90982e-45	2.08317e-43	1.64693e-43	CD3D/CD2/CD3E/SASH3/CD27/CD8A/CTLA4/SLAMF1/SLAMF6/CD3G/NCKAP1L/IL12RB1/TBX21/IKZF1/LAG3/BTK/DOCK2/SPI1/CD86/SLAMF8/CD4/SPN/LCK/CRTAM/FCER1G/FGL2/PTPRC/ZAP70/TNFSF13B/CD79B/LILRB1/ZNF683/ITK/FOXP3/LILRB4/IL2RA/JAK3/ITM2A/IFNG/LILRB2/PLA2G2D/FUT7/PIK3R6/BATF/CCR2/RHOH/CD74/CSF1R/HLA-DRA/CCR7/IRF1/HLA-DRB1/CD79A/FCGR2B/IRF4/NFAM1/GPR183/EOMES/IRF8/MFNG/MS4A1/UBD/CCL19/CD19/IL4I1/HLA-DOA/B2M/PTPN22/I…	101		hsa05167	Kaposi sarcoma-associated herpesvirus infection	26/425	194/8145	7.97435e-06	5.70473e-05	4.58444e-05	CCR5/GNGT2/CD86/PIK3R5/PIK3R6/HLA-E/CCR1/HCK/CCR4/STAT1/HLA-F/GNG2/PREX1/CD200R1/GNG8/HLA-B/PIK3CD/HLA-C/CLEC2B/HLA-A/HLA-G/ICAM1/C3/CXCL8/GNG4/CALML3	26
BP	GO:0008037	cell recognition	74/835	225/18723	4.02004e-44	4.27532e-42	3.38001e-42	TRBC2/CD5/HAVCR2/DOCK2/CD6/PRF1/CRTAM/NCR3/CCR7/IGHM/IGKC/CCL19/DOCK8/IGHG3/IGLC3/IGHG1/IGLC2/IGLL5/TREM2/CD209/IGHV3-23/IGHV3-30/FOLR2/IGHV4-34/IGHV1-18/IGHV4-39/TRDC/IGHV3-21/IGHA1/IGHV3-33/IGHG2/CLEC7A/IGLC6/IGHV4-31/IGHV1-24/IGHV4-59/IGHV3-74/IGHV1-69D/IGHV2-5/IGHV3-66/IGHV4-28/IGHV3-7/IGHV3-48/IGHV2-26/IGHV3-15/IGHV3-20/PECAM1/IGHV1-69/IGHV6-1/IGHG4/IGHV3-53/IGHV2-70/IGHV5-51/IGHA2/CCL21/IGH…	74		hsa05235	PD-L1 expression and PD-1 checkpoint pathway in cancer	16/425	89/8145	1.19022e-05	8.3018e-05	6.67151e-05	CD3D/CD3E/CD3G/PDCD1/CD247/CD4/LCK/ZAP70/IFNG/BATF/STAT1/CD274/BATF2/PIK3CD/RASGRP1/PRKCQ	16
BP	GO:0002683	negative regulation of immune system process	100/835	434/18723	8.4924e-44	8.81138e-42	6.96617e-42	TIGIT/SH2D1A/TBC1D10C/CST7/CTLA4/SLAMF1/SLA2/CD96/NCKAP1L/UBASH3A/TNFAIP8L2/PDCD1/LAPTM5/TBX21/HAVCR2/LAG3/BTK/SPI1/LST1/CD86/SLAMF8/SPN/TYROBP/CRTAM/FGL2/PTPRC/LILRB1/C1QC/SAMSN1/CD84/FOXP3/CD300LF/LILRB4/IL2RA/JAK3/NLRC3/LILRB2/PLA2G2D/MNDA/CCR2/LPXN/CD74/CD300A/IRF1/HLA-DRB1/FCGR2B/GBP1/HLA-E/LAX1/PDCD1LG2/IL4I1/HLA-DOA/HCK/KIR2DL4/PTPN22/HLA-DOB/SERPING1/TREM2/IL7R/RIPOR2/CD274/FGR/HLA-F/NLRC…	100		hsa04670	Leukocyte transendothelial migration	18/425	114/8145	2.21536e-05	0.000150752	0.000121148	ITGAL/ITGB2/ITK/CYBB/RHOH/PRKCB/NCF1/NCF4/RAC2/VAV1/PIK3CD/ITGAM/PECAM1/CXCR4/VCAM1/MMP9/ICAM1/CLDN3	18
BP	GO:0042742	defense response to bacterium	90/835	350/18723	1.32255e-43	1.33956e-41	1.05904e-41	TRBC2/LTA/HAVCR2/MPEG1/SLAMF8/RNASE6/CD4/SPN/FCER1G/GBP4/CXCL13/IGHM/GBP2/HLA-E/IGKC/IRF8/GNLY/STAB1/IGHG3/IGLC3/IGHG1/ACP5/IGLC2/LYZ/JCHAIN/IGLL5/TREM2/IL7R/FGR/IGKV3-20/IGHV3-23/IGHV3-30/IGHV4-34/IGHV1-18/IGHV4-39/TRDC/IGHV3-21/IGHA1/IGHV3-33/IGHG2/IGLC6/IGHV4-31/IGHV1-24/IGHV4-59/IGHV3-74/IGHV1-69D/CASP1/IGHV2-5/IGHV3-66/IGHV4-28/IGHV3-7/IGHV3-48/IGHV2-26/IGHV3-15/IGHV3-20/IGHV1-69/IGHV6-1/IGH…	90		hsa05143	African trypanosomiasis	9/425	37/8145	8.86292e-05	0.000588751	0.000473133	FASLG/IFNG/PRKCB/PLCB2/IDO1/VCAM1/APOL1/ICAM1/PLCB4	9
BP	GO:0070663	regulation of leukocyte proliferation	76/835	245/18723	3.12607e-43	3.09263e-41	2.44499e-41	CD3E/SASH3/RASAL3/CORO1A/CTLA4/SLAMF1/CCL5/NCKAP1L/IL12RB1/AIF1/HAVCR2/BTK/LST1/CD86/CD6/SPN/TYROBP/CRTAM/PTPRC/ZAP70/TNFSF13B/LILRB1/FOXP3/LILRB4/HLA-DPB1/IL2RA/JAK3/EBI3/TNFRSF1B/LILRB2/PLA2G2D/MNDA/CCR2/CD74/TNFRSF4/CSF1R/CD300A/IRF1/HLA-DRB1/FCGR2B/HLA-DPA1/GPR183/HLA-E/CCL19/PDCD1LG2/TMIGD2/IL4I1/MZB1/RAC2/PTPN22/CD38/IKZF3/CD274/CD209/HLA-DMB/INPP5D/IL15/CD40/CSF1/VSIG4/TNFRSF14/HLA-A/CCL8/…	76		hsa04668	TNF signaling pathway	16/425	112/8145	0.000212391	0.00137807	0.00110745	CCL5/LTA/TNFRSF1B/IRF1/CXCL10/TRAF1/IL15/PIK3CD/CSF1/VCAM1/MMP9/ICAM1/CCL2/LIF/CX3CL1/BIRC3	16
BP	GO:0032943	mononuclear cell proliferation	82/835	291/18723	4.83286e-43	4.67249e-41	3.69401e-41	CD3E/SASH3/RASAL3/CORO1A/CTLA4/SLAMF1/CCL5/NCKAP1L/IL12RB1/AIF1/HAVCR2/BTK/DOCK2/LST1/CD86/CD6/SPN/TYROBP/CRTAM/PTPRC/ZAP70/TNFSF13B/LILRB1/FOXP3/LILRB4/HLA-DPB1/IL2RA/JAK3/EBI3/TNFRSF1B/LILRB2/PLA2G2D/MNDA/CCR2/CD74/TNFRSF4/CD300A/IRF1/CD180/HLA-DRB1/CD79A/FCGR2B/HLA-DPA1/GPR183/HLA-E/MS4A1/CCL19/PSMB10/CD19/DOCK8/PDCD1LG2/TMIGD2/IL4I1/MZB1/RAC2/PTPN22/CD38/IKZF3/IL7R/CD274/CD209/HLA-DMB/INPP5D/…	82		hsa04621	NOD-like receptor signaling pathway	22/425	184/8145	0.000221398	0.00140387	0.00112818	CCL5/PSTPIP1/TRPV2/CYBB/GBP4/GBP5/PLCB2/GBP2/GBP1/CARD16/STAT1/AIM2/CASP1/P2RX7/OAS2/GBP3/CCL2/PLCB4/IFI16/NLRP7/BIRC3/CXCL8	22
BP	GO:0046651	lymphocyte proliferation	81/835	288/18723	1.87815e-42	1.77547e-40	1.40367e-40	CD3E/SASH3/RASAL3/CORO1A/CTLA4/SLAMF1/CCL5/NCKAP1L/IL12RB1/AIF1/HAVCR2/BTK/DOCK2/LST1/CD86/CD6/SPN/TYROBP/CRTAM/PTPRC/ZAP70/TNFSF13B/LILRB1/FOXP3/LILRB4/HLA-DPB1/IL2RA/JAK3/EBI3/TNFRSF1B/LILRB2/PLA2G2D/MNDA/CCR2/CD74/TNFRSF4/CD300A/IRF1/CD180/HLA-DRB1/CD79A/FCGR2B/HLA-DPA1/GPR183/HLA-E/MS4A1/CCL19/PSMB10/CD19/DOCK8/PDCD1LG2/TMIGD2/IL4I1/MZB1/RAC2/PTPN22/CD38/IKZF3/IL7R/CD274/CD209/HLA-DMB/INPP5D/…	81		hsa04630	JAK-STAT signaling pathway	20/425	162/8145	0.00027691	0.00171684	0.00137969	IL21R/IL12RB1/IL10RA/IL2RG/IL2RB/IL2RA/JAK3/IFNG/STAT4/CSF2RB/STAT1/IL7R/IL15RA/CSF2RA/IL15/PIK3CD/SOCS1/CCND2/LIF/IL20RB	20
BP	GO:0032944	regulation of mononuclear cell proliferation	71/835	227/18723	1.07747e-40	9.9643e-39	7.87765e-39	CD3E/SASH3/RASAL3/CORO1A/CTLA4/SLAMF1/CCL5/NCKAP1L/IL12RB1/AIF1/HAVCR2/BTK/LST1/CD86/CD6/SPN/TYROBP/CRTAM/PTPRC/ZAP70/TNFSF13B/LILRB1/FOXP3/LILRB4/HLA-DPB1/IL2RA/JAK3/EBI3/TNFRSF1B/LILRB2/PLA2G2D/MNDA/CCR2/CD74/TNFRSF4/CD300A/IRF1/HLA-DRB1/FCGR2B/HLA-DPA1/GPR183/HLA-E/CCL19/PDCD1LG2/TMIGD2/IL4I1/MZB1/RAC2/PTPN22/CD38/IKZF3/CD274/CD209/HLA-DMB/INPP5D/IL15/CD40/CSF1/VSIG4/TNFRSF14/HLA-A/PRKCQ/VCAM1…	71		hsa04620	Toll-like receptor signaling pathway	15/425	104/8145	0.000299205	0.00181474	0.00145837	CCL5/CD86/CXCL9/CCL4/LY96/CXCL11/CXCL10/CD14/STAT1/CCL4L2/CCL3/PIK3CD/CD40/CCL3L1/CXCL8	15
BP	GO:0030098	lymphocyte differentiation	89/835	374/18723	3.50493e-40	3.17234e-38	2.50801e-38	CD3D/CD2/CD3E/SASH3/CD27/CD8A/CTLA4/SLAMF1/SLAMF6/CD3G/NCKAP1L/IL12RB1/TBX21/IKZF1/LAG3/BTK/DOCK2/SPI1/CD86/SLAMF8/CD4/SPN/LCK/CRTAM/FCER1G/FGL2/PTPRC/ZAP70/TNFSF13B/CD79B/ZNF683/ITK/FOXP3/LILRB4/IL2RA/JAK3/ITM2A/IFNG/LILRB2/PLA2G2D/FUT7/PIK3R6/BATF/CCR2/RHOH/CD74/HLA-DRA/CCR7/IRF1/HLA-DRB1/CD79A/FCGR2B/IRF4/NFAM1/GPR183/EOMES/IRF8/MFNG/MS4A1/CCL19/CD19/IL4I1/HLA-DOA/B2M/PTPN22/IKZF3/IL7R/VAV1/IL…	89		hsa05162	Measles	18/425	139/8145	0.000307247	0.00182387	0.0014657	CD3D/CD3E/SLAMF1/CD3G/IL2RG/FASLG/IL2RB/IL2RA/JAK3/FCGR2B/STAT1/CD209/PIK3CD/OAS2/IFIH1/MX1/CCND2/MX2	18
BP	GO:0001819	positive regulation of cytokine production	99/835	467/18723	5.6809e-40	5.0347e-38	3.98037e-38	CD2/CD3E/TIGIT/SASH3/SLAMF1/SLAMF6/IL16/IL12RB1/PYHIN1/LTA/LAPTM5/AIF1/HAVCR2/CD86/CD6/CD4/SPN/TYROBP/CRTAM/FCER1G/PTPRC/LILRB1/ITK/CD84/FOXP3/CYBB/HLA-DPB1/EBI3/IFNG/LILRB2/CD244/SCIMP/LY96/MNDA/BATF/CCR2/GPSM3/LTB/CD74/GBP5/C3AR1/CSF1R/CCR7/IRF1/HLA-DPA1/CD14/IRF4/NFAM1/HLA-E/IRF8/CCL19/TMIGD2/B2M/KIR2DL4/PTPN22/STAT1/TREM2/CD274/AIM2/FGR/HLA-F/POU2AF1/CCL3/CLEC7A/BTN3A1/IL15/PIK3CD/MCOLN2/CD40…	99		hsa05417	Lipid and atherosclerosis	24/425	215/8145	0.000331913	0.00192924	0.00155038	CCL5/FASLG/CYBB/LY96/NCF1/CD14/PLCB2/NCF4/VAV1/CCL3/PIK3CD/CD40/CASP1/SELP/VCAM1/MMP9/CCL3L1/ICAM1/CCL2/TNFSF10/OLR1/PLCB4/CXCL8/CALML3	24
BP	GO:0050670	regulation of lymphocyte proliferation	70/835	225/18723	5.87261e-40	5.09838e-38	4.03071e-38	CD3E/SASH3/RASAL3/CORO1A/CTLA4/SLAMF1/CCL5/NCKAP1L/IL12RB1/AIF1/HAVCR2/BTK/LST1/CD86/CD6/SPN/TYROBP/CRTAM/PTPRC/ZAP70/TNFSF13B/LILRB1/FOXP3/LILRB4/HLA-DPB1/IL2RA/JAK3/EBI3/TNFRSF1B/LILRB2/PLA2G2D/MNDA/CCR2/CD74/TNFRSF4/CD300A/IRF1/HLA-DRB1/FCGR2B/HLA-DPA1/GPR183/HLA-E/CCL19/PDCD1LG2/TMIGD2/IL4I1/MZB1/RAC2/PTPN22/CD38/IKZF3/CD274/CD209/HLA-DMB/INPP5D/IL15/CD40/VSIG4/TNFRSF14/HLA-A/PRKCQ/VCAM1/LGAL…	70		hsa04613	Neutrophil extracellular trap formation	22/425	190/8145	0.000350134	0.00199362	0.00160212	ITGAL/SELPLG/ITGB2/CYBB/FCGR1A/PRKCB/NCF1/FPR3/FCGR3A/PLCB2/SIGLEC9/FCGR2A/NCF4/RAC2/CLEC7A/PIK3CD/CASP1/ITGAM/FPR1/SELP/C3/PLCB4	22
BP	GO:0002697	regulation of immune effector process	84/835	339/18723	2.23712e-39	1.90334e-37	1.50476e-37	SASH3/WAS/SH2D1A/SLAMF1/SLAMF6/CD96/NCKAP1L/IL12RB1/LTA/LAPTM5/TBX21/HAVCR2/LAG3/BTK/SPI1/CD86/SLAMF8/TYROBP/CRTAM/FGL2/PTPRC/ITGB2/LILRB1/ZNF683/CD84/FOXP3/LILRB4/IL18RAP/NCR3/JAK3/TNFRSF1B/IFNG/CD244/SCIMP/FUT7/PIK3R6/CCR2/CD74/TNFRSF4/NCF1/CD300A/HLA-DRA/HLA-DRB1/FCGR2B/IRF4/HLA-E/CCL19/IL4I1/MZB1/B2M/RAC2/KIR2DL4/PTPN22/SERPING1/TREM2/IL7R/VAV1/FGR/HLA-F/HLA-DMB/CLEC7A/HLA-B/CD40/ITGAM/RASGRP…	84		hsa03250	Viral life cycle - HIV-1	11/425	63/8145	0.000360447	0.00201129	0.00161632	CCR5/CD4/APOBEC3H/APOBEC3G/SAMHD1/APOBEC3D/CXCR4/MX1/BST2/MX2/APOBEC3A	11
BP	GO:0045785	positive regulation of cell adhesion	93/835	437/18723	1.07126e-37	8.93559e-36	7.06436e-36	CD3E/SASH3/RASAL3/CD27/SIRPG/CORO1A/SLAMF1/CCL5/NCKAP1L/CD5/ICOS/IL12RB1/AIF1/HAVCR2/APBB1IP/CD86/CD6/CD4/LCK/PTPRC/ZAP70/TNFSF13B/ITGB2/LILRB1/FOXP3/LILRB4/HLA-DPB1/IL2RA/JAK3/EBI3/IFNG/LILRB2/HLA-DQA1/FUT7/PIK3R6/CCR2/RHOH/CD74/CXCL13/HLA-DRA/CCR7/HLA-DRB1/HLA-DPA1/SPOCK2/HLA-E/CCL19/DOCK8/PDCD1LG2/TMIGD2/IL4I1/HLA-DRB5/HLA-DOA/HLA-DQB1/HLA-DMA/B2M/PTPN22/HLA-DQB2/HLA-DOB/HLA-DQA2/IL7R/CD274/VA…	93		hsa05202	Transcriptional misregulation in cancer	22/425	193/8145	0.00043624	0.00238649	0.00191784	SPI1/CD86/GZMB/IL2RB/FCGR1A/CSF1R/CD14/ETV7/FLI1/TRAF1/CD40/BCL2A1/ITGAM/ITGB7/MMP9/CCND2/SIX4/ETV4/BIRC3/CXCL8/PAX8/PROM1	22
BP	GO:0050900	leukocyte migration	85/835	369/18723	3.11889e-37	2.55149e-35	2.01718e-35	CORO1A/CXCR3/ITGAL/SLAMF1/CCL5/CCR5/NCKAP1L/IL16/AIF1/TBX21/SELPLG/SPI1/SLAMF8/JAML/SPN/LCK/CRTAM/FCER1G/ZAP70/ITGB2/CXCL9/MYO1G/CCL4/CMKLR1/FUT7/CCR2/RHOH/GPSM3/CD74/C3AR1/CXCL13/CSF1R/XCL2/CD300A/CCR7/SELL/PLA2G7/CXCL11/CXCL10/GPR183/CCR1/CCL19/DOCK8/HCK/RAC2/TREM2/RIPOR2/VAV1/PREX1/CD200R1/CCL3/PIK3CD/MCOLN2/CCL13/MPP1/CSF1/CCL18/PECAM1/CCL21/ITGB7/TNFRSF14/CXCR4/CCL8/SELP/FYN/VCAM1/LGALS9/CH2…	85		hsa05135	Yersinia infection	17/425	137/8145	0.00073826	0.00396105	0.00318319	WAS/CD8A/LCP2/CD4/LCK/ZAP70/FYB1/WIPF1/FCGR2A/ELMO1/RAC2/VAV1/CD8B/PIK3CD/CASP1/CCL2/CXCL8	17
BP	GO:0042098	T cell proliferation	63/835	199/18723	1.52138e-36	1.22113e-34	9.65406e-35	CD3E/SASH3/RASAL3/CORO1A/CTLA4/SLAMF1/CCL5/NCKAP1L/IL12RB1/AIF1/HAVCR2/DOCK2/CD86/CD6/SPN/CRTAM/PTPRC/ZAP70/TNFSF13B/LILRB1/FOXP3/LILRB4/HLA-DPB1/IL2RA/JAK3/EBI3/TNFRSF1B/LILRB2/PLA2G2D/CCR2/TNFRSF4/IRF1/HLA-DRB1/HLA-DPA1/HLA-E/CCL19/PSMB10/DOCK8/PDCD1LG2/TMIGD2/IL4I1/RAC2/PTPN22/CD274/CD209/HLA-DMB/BTN3A1/IL15/RASGRP1/VSIG4/TNFRSF14/HLA-A/PRKCQ/FYN/VCAM1/LGALS9/HLA-G/MAPK8IP1/CARD11/IGFBP2/BMP4/…	63		hsa05171	Coronavirus disease - COVID-19	24/425	232/8145	0.00100064	0.0052675	0.00423308	C1QA/C1QB/C1QC/CYBB/C3AR1/PRKCB/CXCL10/FCGR2A/STAT1/PIK3CD/CASP1/C1R/OAS2/IFIH1/C2/C1S/MX1/SELP/MX2/CCL2/ISG15/CFB/C3/CXCL8	24
BP	GO:0042129	regulation of T cell proliferation	56/835	171/18723	1.81165e-33	1.42717e-31	1.12831e-31	CD3E/SASH3/RASAL3/CORO1A/CTLA4/SLAMF1/CCL5/NCKAP1L/IL12RB1/AIF1/HAVCR2/CD86/CD6/SPN/CRTAM/PTPRC/ZAP70/TNFSF13B/LILRB1/FOXP3/LILRB4/HLA-DPB1/IL2RA/JAK3/EBI3/TNFRSF1B/LILRB2/PLA2G2D/CCR2/IRF1/HLA-DRB1/HLA-DPA1/HLA-E/CCL19/PDCD1LG2/TMIGD2/IL4I1/RAC2/PTPN22/CD274/CD209/HLA-DMB/IL15/VSIG4/TNFRSF14/HLA-A/PRKCQ/VCAM1/LGALS9/HLA-G/MAPK8IP1/CARD11/IGFBP2/BMP4/IL20RB/VTCN1	56		hsa04666	Fc gamma R-mediated phagocytosis	13/425	97/8145	0.0014992	0.00774586	0.00622474	WAS/PTPRC/FCGR1A/PRKCB/NCF1/FCGR3A/FCGR2B/FCGR2A/HCK/RAC2/VAV1/INPP5D/PIK3CD	13
BP	GO:0030217	T cell differentiation	67/835	257/18723	5.47025e-33	4.23099e-31	3.34497e-31	CD3D/CD2/CD3E/SASH3/CD27/CD8A/CTLA4/SLAMF6/CD3G/NCKAP1L/IL12RB1/TBX21/LAG3/DOCK2/SPI1/CD86/CD4/SPN/LCK/CRTAM/FCER1G/FGL2/PTPRC/ZAP70/ZNF683/ITK/FOXP3/LILRB4/IL2RA/JAK3/IFNG/LILRB2/PLA2G2D/FUT7/PIK3R6/BATF/CCR2/RHOH/CD74/HLA-DRA/CCR7/IRF1/HLA-DRB1/IRF4/GPR183/EOMES/CCL19/IL4I1/HLA-DOA/B2M/PTPN22/IL7R/VAV1/PREX1/IL15/PIK3CD/SOCS1/RASGRP1/LGALS9/RSAD2/HLA-G/CARD11/GATA3/ADAM8/FZD7/MAFB/BMP4	67		hsa04611	Platelet activation	15/425	124/8145	0.00192679	0.00977407	0.00785466	FERMT3/APBB1IP/BTK/LCP2/FCER1G/PIK3R5/PIK3R6/PLCB2/FCGR2A/RASGRP2/TBXAS1/PIK3CD/RASGRP1/FYN/PLCB4	15
BP	GO:0002703	regulation of leukocyte mediated immunity	63/835	226/18723	6.47749e-33	4.92058e-31	3.89015e-31	SASH3/WAS/SH2D1A/SLAMF1/SLAMF6/CD96/NCKAP1L/IL12RB1/LTA/TBX21/HAVCR2/LAG3/BTK/SPI1/TYROBP/CRTAM/PTPRC/ITGB2/LILRB1/CD84/FOXP3/LILRB4/IL18RAP/NCR3/JAK3/TNFRSF1B/SCIMP/FUT7/PIK3R6/CCR2/CD300A/HLA-DRA/HLA-DRB1/FCGR2B/HLA-E/IL4I1/B2M/RAC2/KIR2DL4/TREM2/IL7R/VAV1/FGR/HLA-F/CLEC7A/HLA-B/CD40/ITGAM/RASGRP1/HLA-A/CD1E/HLA-H/LGALS9/BST2/RSAD2/HLA-G/CD1C/ICAM1/GATA3/CD1A/C3/IL20RB/SERPINB4	63		hsa05146	Amoebiasis	13/425	102/8145	0.00237548	0.011835	0.00951085	ITGB2/IFNG/PRKCB/CD14/PLCB2/PIK3CD/ITGAM/CD1E/CD1C/CD1A/PLCB4/CXCL8/SERPINB4	13
BP	GO:0019882	antigen processing and presentation	45/835	106/18723	7.46639e-33	5.57229e-31	4.40538e-31	WAS/CD8A/RAB33A/FCER1G/FGL2/HLA-DPB1/LILRB2/HLA-DQA1/CD74/HLA-DRA/CCR7/CLEC4A/HLA-DRB1/FCGR2B/HLA-DPA1/HLA-E/CCL19/TAP1/HLA-DRB5/HLA-DOA/TAP2/HLA-DQB1/HLA-DMA/B2M/HLA-DQB2/HLA-DOB/HLA-DQA2/TREM2/CD209/HLA-F/HLA-DMB/CTSS/PSMB8/HLA-B/HLA-C/CCL21/RFTN1/HLA-A/CD1E/HLA-H/HLA-G/CD1C/ICAM1/ERAP2/CD1A	45		hsa04664	Fc epsilon RI signaling pathway	10/425	68/8145	0.00257531	0.0126055	0.01013	BTK/LCP2/FCER1G/ALOX5AP/RAC2/VAV1/INPP5D/PIK3CD/FYN/ALOX5	10
BP	GO:1902105	regulation of leukocyte differentiation	69/835	279/18723	2.16567e-32	1.58841e-30	1.25577e-30	CD2/SASH3/CD27/CTLA4/NCKAP1L/EVI2B/IL12RB1/TBX21/LAG3/BTK/CD86/SLAMF8/CD4/TYROBP/CRTAM/FGL2/PTPRC/ZAP70/LILRB1/ZNF683/C1QC/FOXP3/LILRB4/IL2RA/JAK3/IFNG/LILRB2/PIK3R6/CCR2/RHOH/CD74/HLA-DRA/IRF1/HLA-DRB1/FCGR2B/IRF4/NFAM1/CCR1/CCL19/IL4I1/HLA-DOA/IKZF3/TREM2/IL7R/IL15RA/CCL3/HLA-B/INPP5D/IL15/SOCS1/CSF1/HCLS1/RASGRP1/TMEM176B/LGALS9/HLA-G/TMEM176A/IL34/CARD11/LIF/GATA3/ADAM8/TMEM178A/MAFB/GPR68/LR…	69		hsa05418	Fluid shear stress and atherosclerosis	15/425	139/8145	0.0057847	0.0278264	0.0223619	IFNG/NCF1/RAC2/PIK3CD/PECAM1/VCAM1/MMP9/PRKAA2/ICAM1/CCL2/BMPR1B/BMP4/NQO1/GSTA1/CALML3	15
BP	GO:0002695	negative regulation of leukocyte activation	57/835	187/18723	3.70664e-32	2.67255e-30	2.11288e-30	TIGIT/TBC1D10C/CST7/CTLA4/NCKAP1L/TNFAIP8L2/LAPTM5/TBX21/HAVCR2/LAG3/BTK/SPI1/LST1/CD86/SPN/TYROBP/CRTAM/FGL2/PTPRC/LILRB1/SAMSN1/CD84/FOXP3/CD300LF/LILRB4/IL2RA/JAK3/LILRB2/PLA2G2D/MNDA/CCR2/CD74/CD300A/IRF1/HLA-DRB1/FCGR2B/LAX1/PDCD1LG2/IL4I1/PTPN22/RIPOR2/CD274/FGR/HLA-F/INPP5D/SOCS1/VSIG4/NR1H3/TNFRSF14/MILR1/LGALS9/HLA-G/CX3CL1/SFRP1/BMP4/IL20RB/VTCN1	57
BP	GO:0002831	regulation of response to biotic stimulus	73/835	327/18723	4.15385e-31	2.94508e-29	2.32834e-29	SH2D1A/SLAMF6/CCL5/CD96/IL12RB1/PYHIN1/HAVCR2/LAG3/SPI1/SLAMF8/TYROBP/CRTAM/FGL2/LILRB1/FOXP3/IL18RAP/LY86/NCR3/NLRC3/SCIMP/LY96/MNDA/PIK3R6/GBP5/NCF1/ZBP1/IRF1/CD180/HLA-DRB1/FCGR2B/APOBEC3G/HLA-E/CARD16/IL4I1/HCK/APOE/KIR2DL4/PTPN22/STAT1/SERPING1/TREM2/CD274/VAV1/AIM2/FGR/HLA-F/NLRC5/CLEC7A/HLA-B/IL15/SOCS1/SAMHD1/IFI35/RASGRP1/VSIG4/NR1H3/HLA-A/FYN/LGALS9/OASL/HLA-G/A2M/ISG15/DDX60/CX3CL1/ADA…	73
BP	GO:0019221	cytokine-mediated signaling pathway	88/835	472/18723	4.29116e-31	2.98428e-29	2.35933e-29	CXCR3/CCL5/CCR5/CXCR6/IL21R/IL12RB1/IL10RA/LAPTM5/IL2RG/SPI1/CD4/FCER1G/PTPRC/TNFSF13B/LILRB1/CXCL9/CD300LF/LILRB4/IL2RB/IL18RAP/CCL4/IL2RA/JAK3/EBI3/TNFRSF1B/IFNG/LILRB2/CMKLR1/CCR2/CD74/TNFRSF4/CXCL13/STAT4/CSF1R/XCL2/ZBP1/CCR7/IRF1/CXCL11/CSF2RB/CXCL10/CCR1/CCL19/TNFRSF17/CARD16/HCK/CCR4/STAT1/TREM2/IL7R/AIM2/TRAF1/NLRC5/IL15RA/CCRL2/CSF2RA/CCL3/IL15/SOCS1/CCL13/SAMHD1/CASP1/CSF1/CCL18/LILRA5/…	88
BP	GO:0050866	negative regulation of cell activation	59/835	210/18723	4.34944e-31	2.98428e-29	2.35933e-29	TIGIT/TBC1D10C/CST7/CTLA4/NCKAP1L/TNFAIP8L2/LAPTM5/TBX21/HAVCR2/LAG3/BTK/SPI1/LST1/CD86/SPN/TYROBP/CRTAM/FGL2/PTPRC/LILRB1/SAMSN1/CD84/FOXP3/CD300LF/LILRB4/IL2RA/JAK3/LILRB2/PLA2G2D/MNDA/CCR2/CD74/CD300A/IRF1/HLA-DRB1/FCGR2B/LAX1/PDCD1LG2/IL4I1/APOE/PTPN22/TREM2/RIPOR2/CD274/FGR/HLA-F/INPP5D/SOCS1/VSIG4/NR1H3/TNFRSF14/MILR1/LGALS9/HLA-G/CX3CL1/SFRP1/BMP4/IL20RB/VTCN1	59
BP	GO:0071674	mononuclear cell migration	57/835	196/18723	6.04934e-31	4.08474e-29	3.22935e-29	CXCR3/ITGAL/SLAMF1/CCL5/CCR5/AIF1/TBX21/SPI1/SLAMF8/JAML/SPN/CRTAM/ZAP70/MYO1G/CCL4/CMKLR1/FUT7/CCR2/C3AR1/CXCL13/CSF1R/XCL2/CCR7/PLA2G7/CXCL11/CXCL10/GPR183/CCR1/CCL19/DOCK8/RIPOR2/CD200R1/CCL3/PIK3CD/CCL13/CSF1/CCL18/PECAM1/CCL21/ITGB7/TNFRSF14/CXCR4/CCL8/LGALS9/CH25H/SAA1/ALOX5/CCL22/CCL3L1/CCN3/ICAM1/CCL2/IL34/GATA3/CX3CL1/ADAM8/EPS8	57
BP	GO:0031341	regulation of cell killing	41/835	99/18723	1.63469e-29	1.08656e-27	8.59017e-28	SH2D1A/SLAMF6/NCKAP1L/IL12RB1/HAVCR2/LAG3/SPI1/PRF1/TYROBP/CRTAM/PTPRC/LILRB1/IL18RAP/NCR3/IFNG/PIK3R6/HLA-DRA/HLA-DRB1/FCGR2B/HLA-E/B2M/KIR2DL4/IL7R/VAV1/HLA-F/CLEC7A/HLA-B/ITGAM/P2RX7/RASGRP1/HLA-A/CD1E/HLA-H/LGALS9/HLA-G/CD1C/ICAM1/CD1A/CFH/SERPINB4/KRT6A	41
BP	GO:1903706	regulation of hemopoiesis	74/835	367/18723	1.70335e-28	1.11478e-26	8.81328e-27	CD2/SASH3/CD27/CTLA4/NCKAP1L/EVI2B/IL12RB1/TBX21/LAG3/BTK/SPI1/CD86/SLAMF8/CD4/GPR171/TYROBP/CRTAM/FGL2/PTPRC/ZAP70/LILRB1/ZNF683/C1QC/FOXP3/LILRB4/IL2RA/JAK3/IFNG/LILRB2/PIK3R6/CCR2/RHOH/CD74/HLA-DRA/IRF1/HLA-DRB1/FCGR2B/IRF4/NFAM1/CCR1/CCL19/IL4I1/HLA-DOA/B2M/STAT1/IKZF3/TREM2/IL7R/IL15RA/CCL3/HLA-B/INPP5D/IL15/SOCS1/CSF1/HCLS1/RASGRP1/TMEM176B/LGALS9/HLA-G/ISG15/TMEM176A/IL34/CARD11/LIF/GATA3/…	74
BP	GO:0002366	leukocyte activation involved in immune response	64/835	275/18723	1.80051e-28	1.16051e-26	9.17482e-27	CORO1A/ITGAL/SLAMF1/SLAMF6/NCKAP1L/IL12RB1/TBX21/HAVCR2/APBB1IP/BTK/DOCK2/SPI1/CD86/SPN/TYROBP/LAT2/FCER1G/FGL2/PTPRC/ITGB2/LILRB1/ZNF683/CD84/FOXP3/JAK3/ITM2A/IFNG/LCP1/CD244/BATF/CCR2/CD74/CD300A/HLA-DRA/CD180/HLA-DRB1/FCGR2B/IRF4/GPR183/EOMES/IRF8/MFNG/CCL19/CD19/RAC2/TREM2/FGR/HLA-F/HLA-DMB/DOCK10/POU2AF1/CCL3/CLEC7A/PIK3CD/CD40/PTGDS/IFI35/ITGAM/RASGRP1/MILR1/LGALS9/CD1C/ICAM1/GATA3	64
BP	GO:0070665	positive regulation of leukocyte proliferation	48/835	150/18723	2.53684e-28	1.61071e-26	1.2734e-26	CD3E/SASH3/RASAL3/CORO1A/SLAMF1/CCL5/NCKAP1L/IL12RB1/AIF1/HAVCR2/CD86/CD6/PTPRC/ZAP70/TNFSF13B/FOXP3/HLA-DPB1/IL2RA/JAK3/EBI3/LILRB2/CCR2/CD74/TNFRSF4/CSF1R/HLA-DPA1/GPR183/HLA-E/CCL19/PDCD1LG2/TMIGD2/PTPN22/CD38/CD274/CD209/HLA-DMB/IL15/CD40/CSF1/HLA-A/PRKCQ/VCAM1/LGALS9/BST2/IL34/CARD11/IGFBP2/VTCN1	48
BP	GO:0002699	positive regulation of immune effector process	59/835	235/18723	3.33877e-28	2.0887e-26	1.6513e-26	SASH3/SH2D1A/SLAMF1/SLAMF6/IL12RB1/LTA/LAPTM5/TBX21/LAG3/BTK/SPI1/CD86/TYROBP/CRTAM/PTPRC/ITGB2/LILRB1/CD84/FOXP3/IL18RAP/NCR3/IFNG/CD244/SCIMP/CCR2/CD74/TNFRSF4/CD300A/HLA-DRA/HLA-DRB1/HLA-E/CCL19/MZB1/B2M/RAC2/KIR2DL4/PTPN22/TREM2/VAV1/FGR/HLA-F/HLA-DMB/CLEC7A/HLA-B/CD40/ITGAM/RASGRP1/TNFRSF14/HLA-A/CD1E/HLA-H/LGALS9/RSAD2/HLA-G/CD1C/DDX60/GATA3/CD1A/C3	59
BP	GO:0002263	cell activation involved in immune response	64/835	279/18723	4.34572e-28	2.67923e-26	2.11817e-26	CORO1A/ITGAL/SLAMF1/SLAMF6/NCKAP1L/IL12RB1/TBX21/HAVCR2/APBB1IP/BTK/DOCK2/SPI1/CD86/SPN/TYROBP/LAT2/FCER1G/FGL2/PTPRC/ITGB2/LILRB1/ZNF683/CD84/FOXP3/JAK3/ITM2A/IFNG/LCP1/CD244/BATF/CCR2/CD74/CD300A/HLA-DRA/CD180/HLA-DRB1/FCGR2B/IRF4/GPR183/EOMES/IRF8/MFNG/CCL19/CD19/RAC2/TREM2/FGR/HLA-F/HLA-DMB/DOCK10/POU2AF1/CCL3/CLEC7A/PIK3CD/CD40/PTGDS/IFI35/ITGAM/RASGRP1/MILR1/LGALS9/CD1C/ICAM1/GATA3	64
BP	GO:0030595	leukocyte chemotaxis	58/835	230/18723	7.50901e-28	4.56333e-26	3.60771e-26	CORO1A/CXCR3/SLAMF1/CCL5/CCR5/NCKAP1L/IL16/AIF1/SPI1/SLAMF8/JAML/FCER1G/ITGB2/CXCL9/CCL4/CMKLR1/CCR2/GPSM3/CD74/C3AR1/CXCL13/CSF1R/XCL2/CCR7/PLA2G7/CXCL11/CXCL10/GPR183/CCR1/CCL19/RAC2/RIPOR2/VAV1/PREX1/CCL3/PIK3CD/CCL13/MPP1/CSF1/CCL18/CCL21/CXCR4/CCL8/LGALS9/CH25H/SAA1/ALOX5/CCL22/CCL3L1/CCN3/CCL2/IL34/CX3CL1/ADAM8/MMP28/S100A8/CXCL8/S100A9	58
BP	GO:0002706	regulation of lymphocyte mediated immunity	50/835	168/18723	8.53484e-28	5.11369e-26	4.04282e-26	SASH3/WAS/SH2D1A/SLAMF1/SLAMF6/CD96/NCKAP1L/IL12RB1/LTA/TBX21/HAVCR2/LAG3/BTK/CRTAM/PTPRC/LILRB1/FOXP3/LILRB4/IL18RAP/NCR3/TNFRSF1B/FUT7/PIK3R6/CCR2/HLA-DRA/HLA-DRB1/FCGR2B/HLA-E/IL4I1/B2M/KIR2DL4/TREM2/IL7R/VAV1/HLA-F/HLA-B/CD40/RASGRP1/HLA-A/CD1E/HLA-H/LGALS9/RSAD2/HLA-G/CD1C/GATA3/CD1A/C3/IL20RB/SERPINB4	50
BP	GO:0051250	negative regulation of lymphocyte activation	48/835	157/18723	2.5791e-27	1.52382e-25	1.20471e-25	TIGIT/TBC1D10C/CTLA4/NCKAP1L/TNFAIP8L2/LAPTM5/TBX21/HAVCR2/LAG3/BTK/LST1/CD86/SPN/TYROBP/CRTAM/FGL2/LILRB1/SAMSN1/FOXP3/LILRB4/IL2RA/JAK3/LILRB2/PLA2G2D/MNDA/CD74/CD300A/IRF1/HLA-DRB1/FCGR2B/LAX1/PDCD1LG2/IL4I1/PTPN22/RIPOR2/CD274/FGR/HLA-F/INPP5D/SOCS1/VSIG4/TNFRSF14/LGALS9/HLA-G/SFRP1/BMP4/IL20RB/VTCN1	48
BP	GO:0001906	cell killing	52/835	188/18723	3.66023e-27	2.13296e-25	1.68629e-25	SH2D1A/CORO1A/GZMM/SLAMF6/NCKAP1L/IL12RB1/SLAMF7/HAVCR2/LAG3/SPI1/PRF1/TYROBP/CRTAM/PTPRC/LILRB1/GZMB/IL18RAP/NCR3/IFNG/PIK3R6/HLA-DRA/HLA-DRB1/FCGR2B/HLA-E/GNLY/B2M/LYZ/KIR2DL4/IL7R/VAV1/HLA-F/CLEC7A/HLA-B/CCL13/ITGAM/P2RX7/RASGRP1/HLA-A/ULBP3/CD1E/HLA-H/LGALS9/APOL1/HLA-G/CD1C/ICAM1/CD1A/C3/CFH/SERPINB4/LTF/KRT6A	52
BP	GO:0032946	positive regulation of mononuclear cell proliferation	45/835	138/18723	5.09788e-27	2.93059e-25	2.31689e-25	CD3E/SASH3/RASAL3/CORO1A/SLAMF1/CCL5/NCKAP1L/IL12RB1/AIF1/HAVCR2/CD86/CD6/PTPRC/ZAP70/TNFSF13B/FOXP3/HLA-DPB1/IL2RA/JAK3/EBI3/LILRB2/CCR2/CD74/TNFRSF4/HLA-DPA1/GPR183/HLA-E/CCL19/PDCD1LG2/TMIGD2/PTPN22/CD38/CD274/CD209/HLA-DMB/IL15/CD40/CSF1/HLA-A/PRKCQ/VCAM1/LGALS9/CARD11/IGFBP2/VTCN1	45
BP	GO:0042102	positive regulation of T cell proliferation	39/835	101/18723	9.38632e-27	5.32392e-25	4.20902e-25	CD3E/SASH3/RASAL3/CORO1A/SLAMF1/CCL5/NCKAP1L/IL12RB1/AIF1/HAVCR2/CD86/CD6/PTPRC/ZAP70/TNFSF13B/FOXP3/HLA-DPB1/IL2RA/JAK3/EBI3/LILRB2/CCR2/HLA-DPA1/HLA-E/CCL19/PDCD1LG2/TMIGD2/PTPN22/CD274/CD209/HLA-DMB/IL15/HLA-A/PRKCQ/VCAM1/LGALS9/CARD11/IGFBP2/VTCN1	39
BP	GO:0097530	granulocyte migration	46/835	148/18723	1.42746e-26	7.99002e-25	6.31681e-25	SLAMF1/CCL5/NCKAP1L/SLAMF8/JAML/FCER1G/ITGB2/CXCL9/CCL4/CMKLR1/FUT7/RHOH/CD74/C3AR1/CXCL13/CSF1R/XCL2/CD300A/CCR7/CXCL11/CXCL10/CCL19/RAC2/RIPOR2/VAV1/PREX1/CCL3/PIK3CD/MCOLN2/CCL13/MPP1/CSF1/CCL18/PECAM1/CCL21/CCL8/SAA1/CCL22/CCL3L1/CCL2/IL34/CX3CL1/ADAM8/S100A8/CXCL8/S100A9	46
BP	GO:0097529	myeloid leukocyte migration	55/835	220/18723	2.91977e-26	1.61308e-24	1.27528e-24	SLAMF1/CCL5/NCKAP1L/AIF1/SPI1/SLAMF8/JAML/FCER1G/ITGB2/CXCL9/CCL4/CMKLR1/FUT7/CCR2/RHOH/CD74/C3AR1/CXCL13/CSF1R/XCL2/CD300A/CCR7/PLA2G7/CXCL11/CXCL10/CCR1/CCL19/RAC2/TREM2/RIPOR2/VAV1/PREX1/CD200R1/CCL3/PIK3CD/MCOLN2/CCL13/MPP1/CSF1/CCL18/PECAM1/CCL21/CCL8/SAA1/CCL22/CCL3L1/CCN3/CCL2/IL34/CX3CL1/ADAM8/MMP28/S100A8/CXCL8/S100A9	55
BP	GO:0050671	positive regulation of lymphocyte proliferation	44/835	137/18723	3.915e-26	2.13518e-24	1.68805e-24	CD3E/SASH3/RASAL3/CORO1A/SLAMF1/CCL5/NCKAP1L/IL12RB1/AIF1/HAVCR2/CD86/CD6/PTPRC/ZAP70/TNFSF13B/FOXP3/HLA-DPB1/IL2RA/JAK3/EBI3/LILRB2/CCR2/CD74/TNFRSF4/HLA-DPA1/GPR183/HLA-E/CCL19/PDCD1LG2/TMIGD2/PTPN22/CD38/CD274/CD209/HLA-DMB/IL15/CD40/HLA-A/PRKCQ/VCAM1/LGALS9/CARD11/IGFBP2/VTCN1	44
BP	GO:0001910	regulation of leukocyte mediated cytotoxicity	35/835	82/18723	6.42606e-26	3.46031e-24	2.73568e-24	SH2D1A/SLAMF6/NCKAP1L/IL12RB1/HAVCR2/LAG3/SPI1/TYROBP/CRTAM/PTPRC/LILRB1/IL18RAP/NCR3/PIK3R6/HLA-DRA/HLA-DRB1/FCGR2B/HLA-E/B2M/KIR2DL4/IL7R/VAV1/HLA-F/HLA-B/ITGAM/RASGRP1/HLA-A/CD1E/HLA-H/LGALS9/HLA-G/CD1C/ICAM1/CD1A/SERPINB4	35
BP	GO:0048002	antigen processing and presentation of peptide antigen	31/835	62/18723	9.75766e-26	5.18864e-24	4.10207e-24	FCER1G/HLA-DPB1/HLA-DQA1/CD74/HLA-DRA/CLEC4A/HLA-DRB1/FCGR2B/HLA-DPA1/HLA-E/TAP1/HLA-DRB5/HLA-DOA/TAP2/HLA-DQB1/HLA-DMA/B2M/HLA-DQB2/HLA-DOB/HLA-DQA2/TREM2/CD209/HLA-F/HLA-DMB/CTSS/HLA-B/HLA-C/HLA-A/HLA-H/HLA-G/ERAP2	31
BP	GO:0032103	positive regulation of response to external stimulus	76/835	427/18723	1.36234e-25	7.07135e-24	5.59052e-24	SH2D1A/SLAMF1/SLAMF6/CCL5/NCKAP1L/IL16/PYHIN1/LTA/AIF1/HAVCR2/LAG3/BTK/SPI1/TYROBP/CRTAM/IL18RAP/CCL4/LY86/NCR3/IFNG/CMKLR1/SCIMP/LY96/MNDA/CCR2/GPSM3/CD74/GBP5/C3AR1/CXCL13/CSF1R/XCL2/ZBP1/CCR7/CD180/PLA2G7/ALOX5AP/CXCL10/HLA-E/CCR1/CCL19/HCK/CCR4/RAC2/KIR2DL4/TREM2/RIPOR2/VAV1/AIM2/HLA-F/NLRC5/CCL3/CLEC7A/IL15/CSF1/IFI35/LILRA5/CCL21/RASGRP1/CXCR4/FYN/LGALS9/OASL/HLA-G/IL34/DDX60/CX3CL1/ADAM8/M…	76
BP	GO:0045088	regulation of innate immune response	54/835	218/18723	1.36307e-25	7.07135e-24	5.59052e-24	SH2D1A/SLAMF6/CCL5/CD96/PYHIN1/HAVCR2/LAG3/SPI1/SLAMF8/TYROBP/CRTAM/LILRB1/IL18RAP/NCR3/NLRC3/MNDA/PIK3R6/GBP5/NCF1/ZBP1/IRF1/FCGR2B/HLA-E/HCK/APOE/KIR2DL4/PTPN22/SERPING1/TREM2/VAV1/AIM2/FGR/HLA-F/NLRC5/CLEC7A/HLA-B/SOCS1/SAMHD1/IFI35/RASGRP1/VSIG4/NR1H3/HLA-A/FYN/LGALS9/HLA-G/A2M/ISG15/ADAM8/MMP12/IFI16/BIRC3/COCH/SERPINB4	54
BP	GO:0046631	alpha-beta T cell activation	46/835	156/18723	1.79948e-25	9.22288e-24	7.29149e-24	CD3E/SASH3/RASAL3/SLAMF6/NCKAP1L/IL12RB1/TBX21/DOCK2/CD86/SPN/CRTAM/PTPRC/ZAP70/LILRB1/ZNF683/ITK/FOXP3/LILRB4/JAK3/EBI3/IFNG/PLA2G2D/FUT7/BATF/CCR2/CD300A/HLA-DRA/IRF1/CLEC4A/HLA-DRB1/IRF4/GPR183/HLA-E/EOMES/CCL19/PTPN22/CD274/IL15/SOCS1/TNFRSF14/HLA-A/PRKCQ/LGALS9/RSAD2/MAPK8IP1/GATA3	46
BP	GO:0060326	cell chemotaxis	64/835	310/18723	2.34353e-25	1.18683e-23	9.38293e-24	CORO1A/CXCR3/SLAMF1/CCL5/CCR5/CXCR6/NCKAP1L/IL16/AIF1/SPI1/SLAMF8/JAML/FCER1G/ITGB2/CXCL9/CCL4/CMKLR1/CCR2/GPSM3/CD74/C3AR1/CXCL13/CSF1R/XCL2/CCR7/BIN2/PLA2G7/CXCL11/CXCL10/GPR183/CCR1/CCL19/CCR4/RAC2/RIPOR2/VAV1/CCRL2/PREX1/CCL3/PIK3CD/CCL13/MPP1/CSF1/CCL18/CCL21/CXCR4/CCL8/PRKCQ/VCAM1/LGALS9/CH25H/SAA1/ALOX5/CCL22/CCL3L1/CCN3/CCL2/IL34/CX3CL1/ADAM8/MMP28/S100A8/CXCL8/S100A9	64
BP	GO:0002456	T cell mediated immunity	39/835	109/18723	2.68879e-25	1.34566e-23	1.06386e-23	SASH3/WAS/CD8A/GZMM/SLAMF1/NCKAP1L/IL12RB1/TBX21/PRF1/PTPRC/LILRB1/FOXP3/LILRB4/MYO1G/TNFRSF1B/FUT7/CCR2/HLA-DRA/HLA-DRB1/FCGR2B/HLA-E/IL4I1/B2M/IL7R/HLA-F/BTN3A3/HLA-B/BTN3A2/RFTN1/HLA-A/CD1E/HLA-H/RSAD2/HLA-G/CD1C/ICAM1/GATA3/CD1A/IL20RB	39
BP	GO:0045619	regulation of lymphocyte differentiation	48/835	174/18723	4.18796e-25	2.07158e-23	1.63776e-23	CD2/SASH3/CD27/CTLA4/NCKAP1L/IL12RB1/TBX21/LAG3/BTK/CD86/SLAMF8/CRTAM/FGL2/PTPRC/ZAP70/ZNF683/FOXP3/LILRB4/IL2RA/JAK3/IFNG/LILRB2/PIK3R6/CCR2/RHOH/CD74/HLA-DRA/IRF1/HLA-DRB1/IRF4/NFAM1/CCL19/IL4I1/HLA-DOA/IKZF3/IL7R/IL15RA/INPP5D/IL15/SOCS1/RASGRP1/LGALS9/HLA-G/CARD11/GATA3/ADAM8/SFRP1/BMP4	48
BP	GO:0001909	leukocyte mediated cytotoxicity	41/835	124/18723	5.43805e-25	2.65902e-23	2.10219e-23	SH2D1A/CORO1A/GZMM/SLAMF6/NCKAP1L/IL12RB1/SLAMF7/HAVCR2/LAG3/SPI1/PRF1/TYROBP/CRTAM/PTPRC/LILRB1/GZMB/IL18RAP/NCR3/PIK3R6/HLA-DRA/HLA-DRB1/FCGR2B/HLA-E/B2M/KIR2DL4/IL7R/VAV1/HLA-F/HLA-B/ITGAM/RASGRP1/HLA-A/ULBP3/CD1E/HLA-H/LGALS9/HLA-G/CD1C/ICAM1/CD1A/SERPINB4	41
BP	GO:1990266	neutrophil migration	40/835	122/18723	2.96923e-24	1.43535e-22	1.13477e-22	CCL5/NCKAP1L/SLAMF8/JAML/FCER1G/ITGB2/CXCL9/CCL4/FUT7/RHOH/CD74/C3AR1/CXCL13/XCL2/CCR7/CXCL11/CXCL10/CCL19/RAC2/RIPOR2/VAV1/PREX1/CCL3/PIK3CD/MCOLN2/CCL13/MPP1/CCL18/PECAM1/CCL21/CCL8/SAA1/CCL22/CCL3L1/CCL2/CX3CL1/ADAM8/S100A8/CXCL8/S100A9	40
BP	GO:0002819	regulation of adaptive immune response	48/835	183/18723	4.75448e-24	2.27253e-22	1.79664e-22	CD48/SASH3/WAS/SLAMF1/NCKAP1L/IL12RB1/LTA/TBX21/HAVCR2/BTK/CD4/PTPRC/TNFSF13B/LILRB1/SAMSN1/FOXP3/LILRB4/JAK3/TNFRSF1B/FUT7/CCR2/HLA-DRA/IRF1/HLA-DRB1/FCGR2B/HLA-E/CCL19/IL4I1/B2M/TREM2/IL7R/CD274/HLA-F/CLEC7A/HLA-B/CD40/TNFRSF14/HLA-A/PRKCQ/CD1E/HLA-H/RSAD2/HLA-G/CD1C/GATA3/CD1A/C3/IL20RB	48
BP	GO:0072676	lymphocyte migration	39/835	117/18723	5.56617e-24	2.63094e-22	2.07999e-22	CXCR3/ITGAL/CCL5/AIF1/TBX21/SPN/CRTAM/ZAP70/MYO1G/CCL4/FUT7/CCR2/CXCL13/XCL2/CCR7/CXCL11/CXCL10/GPR183/CCL19/DOCK8/RIPOR2/CD200R1/CCL3/PIK3CD/CCL13/CCL18/CCL21/ITGB7/TNFRSF14/CCL8/CH25H/SAA1/CCL22/CCL3L1/ICAM1/CCL2/GATA3/CX3CL1/ADAM8	39
BP	GO:0034341	response to interferon-gamma	42/835	141/18723	1.48969e-23	6.96389e-22	5.50556e-22	WAS/CCL5/IL12RB1/AIF1/FASLG/GBP4/CCL4/IFNG/CD74/GBP5/XCL2/IRF1/HLA-DPA1/GBP2/GBP1/IRF8/UBD/CCL19/HCK/STAT1/CIITA/NLRC5/CCL3/SOCS1/CD40/CCL13/CASP1/CCL18/CCL21/NR1H3/CCL8/MRC1/GBP3/LGALS9/BST2/CCL22/CCL3L1/ICAM1/CCL2/IFITM1/CX3CL1/GBP6	42
BP	GO:0019884	antigen processing and presentation of exogenous antigen	26/835	47/18723	2.68805e-23	1.24293e-21	9.82646e-22	FCER1G/HLA-DPB1/HLA-DQA1/CD74/HLA-DRA/CLEC4A/HLA-DRB1/FCGR2B/HLA-DPA1/HLA-E/TAP1/HLA-DRB5/HLA-DOA/HLA-DQB1/HLA-DMA/B2M/HLA-DQB2/HLA-DOB/HLA-DQA2/HLA-F/HLA-DMB/CTSS/HLA-A/CD1E/CD1C/CD1A	26
BP	GO:0050777	negative regulation of immune response	48/835	194/18723	7.49863e-23	3.43002e-21	2.71173e-21	CTLA4/SLAMF1/CD96/NCKAP1L/PDCD1/TBX21/HAVCR2/SPI1/SLAMF8/FGL2/PTPRC/LILRB1/SAMSN1/CD84/FOXP3/LILRB4/JAK3/NLRC3/CCR2/CD300A/HLA-DRB1/FCGR2B/HLA-E/IL4I1/HCK/KIR2DL4/SERPING1/TREM2/IL7R/FGR/HLA-F/NLRC5/HLA-B/INPP5D/SAMHD1/VSIG4/NR1H3/TNFRSF14/HLA-A/FYN/LGALS9/HLA-G/A2M/ISG15/MMP12/IFI16/IL20RB/SERPINB4	48
BP	GO:0071621	granulocyte chemotaxis	39/835	125/18723	8.78173e-23	3.9742e-21	3.14195e-21	SLAMF1/CCL5/NCKAP1L/JAML/FCER1G/ITGB2/CXCL9/CCL4/CMKLR1/CD74/C3AR1/CXCL13/CSF1R/XCL2/CCR7/CXCL11/CXCL10/CCL19/RAC2/RIPOR2/VAV1/PREX1/CCL3/PIK3CD/CCL13/MPP1/CSF1/CCL18/CCL21/CCL8/SAA1/CCL22/CCL3L1/CCL2/IL34/CX3CL1/S100A8/CXCL8/S100A9	39
BP	GO:0002705	positive regulation of leukocyte mediated immunity	40/835	134/18723	1.57328e-22	7.045e-21	5.56969e-21	SASH3/SH2D1A/SLAMF1/SLAMF6/IL12RB1/LTA/TBX21/LAG3/BTK/SPI1/TYROBP/CRTAM/PTPRC/ITGB2/FOXP3/IL18RAP/NCR3/SCIMP/HLA-DRA/HLA-DRB1/HLA-E/B2M/KIR2DL4/TREM2/VAV1/HLA-F/CLEC7A/HLA-B/CD40/ITGAM/RASGRP1/HLA-A/CD1E/HLA-H/RSAD2/HLA-G/CD1C/GATA3/CD1A/C3	40
BP	GO:0050868	negative regulation of T cell activation	38/835	122/18723	3.346e-22	1.48269e-20	1.1722e-20	TIGIT/CTLA4/NCKAP1L/TNFAIP8L2/LAPTM5/TBX21/HAVCR2/LAG3/CD86/SPN/CRTAM/FGL2/LILRB1/FOXP3/LILRB4/IL2RA/JAK3/LILRB2/PLA2G2D/CD74/CD300A/IRF1/HLA-DRB1/FCGR2B/LAX1/PDCD1LG2/IL4I1/PTPN22/RIPOR2/CD274/SOCS1/VSIG4/TNFRSF14/LGALS9/HLA-G/BMP4/IL20RB/VTCN1	38
BP	GO:0002822	regulation of adaptive immune response based on somatic recombination of immune receptors built from immunoglobulin superfamily domains	44/835	168/18723	4.06773e-22	1.78393e-20	1.41035e-20	SASH3/WAS/SLAMF1/NCKAP1L/IL12RB1/LTA/TBX21/HAVCR2/BTK/CD4/PTPRC/TNFSF13B/LILRB1/FOXP3/LILRB4/JAK3/TNFRSF1B/FUT7/CCR2/HLA-DRA/HLA-DRB1/FCGR2B/HLA-E/CCL19/IL4I1/B2M/TREM2/IL7R/CD274/HLA-F/CLEC7A/HLA-B/CD40/HLA-A/PRKCQ/CD1E/HLA-H/RSAD2/HLA-G/CD1C/GATA3/CD1A/C3/IL20RB	44
BP	GO:0002478	antigen processing and presentation of exogenous peptide antigen	23/835	38/18723	5.24719e-22	2.27771e-20	1.80073e-20	FCER1G/HLA-DPB1/HLA-DQA1/CD74/HLA-DRA/CLEC4A/HLA-DRB1/FCGR2B/HLA-DPA1/HLA-E/TAP1/HLA-DRB5/HLA-DOA/HLA-DQB1/HLA-DMA/B2M/HLA-DQB2/HLA-DOB/HLA-DQA2/HLA-F/HLA-DMB/CTSS/HLA-A	23
BP	GO:0045580	regulation of T cell differentiation	41/835	146/18723	6.07994e-22	2.61253e-20	2.06543e-20	CD2/SASH3/CD27/CTLA4/NCKAP1L/IL12RB1/TBX21/LAG3/CD86/CRTAM/FGL2/PTPRC/ZAP70/ZNF683/FOXP3/LILRB4/IL2RA/JAK3/IFNG/LILRB2/PIK3R6/CCR2/RHOH/CD74/HLA-DRA/IRF1/HLA-DRB1/IRF4/CCL19/IL4I1/HLA-DOA/IL7R/IL15/SOCS1/RASGRP1/LGALS9/HLA-G/CARD11/GATA3/ADAM8/BMP4	41
BP	GO:0031343	positive regulation of cell killing	28/835	63/18723	1.38825e-21	5.90561e-20	4.6689e-20	SH2D1A/SLAMF6/IL12RB1/LAG3/SPI1/PRF1/TYROBP/CRTAM/PTPRC/IL18RAP/NCR3/IFNG/HLA-DRA/HLA-DRB1/HLA-E/B2M/VAV1/HLA-F/CLEC7A/HLA-B/ITGAM/RASGRP1/HLA-A/CD1E/HLA-H/HLA-G/CD1C/CD1A	28
BP	GO:0030593	neutrophil chemotaxis	34/835	103/18723	6.47324e-21	2.72645e-19	2.1555e-19	CCL5/NCKAP1L/JAML/FCER1G/ITGB2/CXCL9/CCL4/CD74/C3AR1/CXCL13/XCL2/CCR7/CXCL11/CXCL10/CCL19/RAC2/RIPOR2/VAV1/PREX1/CCL3/PIK3CD/CCL13/MPP1/CCL18/CCL21/CCL8/SAA1/CCL22/CCL3L1/CCL2/CX3CL1/S100A8/CXCL8/S100A9	34
BP	GO:0002274	myeloid leukocyte activation	49/835	223/18723	6.80513e-21	2.83814e-19	2.2438e-19	CD2/CST7/SLAMF1/CCL5/AIF1/HAVCR2/BTK/DOCK2/SPI1/LCP2/C1QA/TYROBP/LAT2/FCER1G/PTPRC/ITGB2/CD84/CD300LF/LILRB4/IL18RAP/IFNG/BATF/CCR2/RHOH/CD74/CD300A/FCGR2B/IRF4/UBD/RAC2/TREM2/FGR/BATF2/PREX1/CCL3/IL15/PIK3CD/CSF1/PTGDS/IFI35/ITGAM/RASGRP1/VSIG4/NR1H3/MILR1/LGALS9/CX3CL1/CXCL8/IL33	49
BP	GO:0046634	regulation of alpha-beta T cell activation	34/835	104/18723	9.21661e-21	3.7837e-19	2.99135e-19	CD3E/SASH3/RASAL3/NCKAP1L/IL12RB1/TBX21/CD86/CRTAM/PTPRC/ZAP70/LILRB1/ZNF683/FOXP3/LILRB4/JAK3/EBI3/IFNG/CCR2/CD300A/HLA-DRA/IRF1/HLA-DRB1/IRF4/HLA-E/CCL19/PTPN22/CD274/SOCS1/TNFRSF14/HLA-A/PRKCQ/LGALS9/MAPK8IP1/GATA3	34
BP	GO:0071346	cellular response to interferon-gamma	36/835	118/18723	9.25023e-21	3.7837e-19	2.99135e-19	WAS/CCL5/IL12RB1/AIF1/FASLG/GBP4/CCL4/IFNG/GBP5/XCL2/IRF1/HLA-DPA1/GBP2/GBP1/IRF8/CCL19/HCK/STAT1/NLRC5/CCL3/SOCS1/CCL13/CASP1/CCL18/CCL21/NR1H3/CCL8/MRC1/GBP3/LGALS9/CCL22/CCL3L1/ICAM1/CCL2/CX3CL1/GBP6	36
BP	GO:1903038	negative regulation of leukocyte cell-cell adhesion	39/835	141/18723	1.13002e-20	4.57818e-19	3.61945e-19	TIGIT/CTLA4/NCKAP1L/TNFAIP8L2/LAPTM5/TBX21/HAVCR2/LAG3/CD86/SPN/CRTAM/FGL2/LILRB1/FOXP3/LILRB4/IL2RA/JAK3/LILRB2/PLA2G2D/CD74/CD300A/IRF1/HLA-DRB1/FCGR2B/LAX1/PDCD1LG2/IL4I1/PTPN22/RIPOR2/CD274/SOCS1/CCL21/VSIG4/TNFRSF14/LGALS9/HLA-G/BMP4/IL20RB/VTCN1	39
BP	GO:0002709	regulation of T cell mediated immunity	31/835	85/18723	1.16867e-20	4.6901e-19	3.70793e-19	SASH3/WAS/SLAMF1/NCKAP1L/IL12RB1/TBX21/PTPRC/LILRB1/FOXP3/LILRB4/TNFRSF1B/FUT7/CCR2/HLA-DRA/HLA-DRB1/FCGR2B/HLA-E/IL4I1/B2M/IL7R/HLA-F/HLA-B/HLA-A/CD1E/HLA-H/RSAD2/HLA-G/CD1C/GATA3/CD1A/IL20RB	31
BP	GO:0032609	interferon-gamma production	35/835	112/18723	1.32655e-20	5.22511e-19	4.13091e-19	CD2/CD3E/SASH3/SLAMF1/SLAMF6/CD96/IL12RB1/LTA/LAPTM5/HAVCR2/CRTAM/LILRB1/FOXP3/LILRB4/HLA-DPB1/EBI3/CD244/CCR2/CCR7/HLA-DRB1/HLA-DPA1/CD14/IRF8/PDCD1LG2/PTPN22/CD274/CLEC7A/BTN3A1/RASGRP1/BTN3A2/HLA-A/LGALS9/ISG15/GATA3/IL20RB	35
BP	GO:0032649	regulation of interferon-gamma production	35/835	112/18723	1.32655e-20	5.22511e-19	4.13091e-19	CD2/CD3E/SASH3/SLAMF1/SLAMF6/CD96/IL12RB1/LTA/LAPTM5/HAVCR2/CRTAM/LILRB1/FOXP3/LILRB4/HLA-DPB1/EBI3/CD244/CCR2/CCR7/HLA-DRB1/HLA-DPA1/CD14/IRF8/PDCD1LG2/PTPN22/CD274/CLEC7A/BTN3A1/RASGRP1/BTN3A2/HLA-A/LGALS9/ISG15/GATA3/IL20RB	35
BP	GO:0009615	response to virus	63/835	367/18723	1.613e-20	6.29513e-19	4.97685e-19	CCL5/IL12RB1/TBX21/RNASE6/PRF1/FGL2/PTPRC/LILRB1/CXCL9/FOXP3/CCL4/IFNG/APOBEC3H/ZBP1/IRF1/CXCL10/GBP1/APOBEC3G/PIM2/CCL19/ITGAX/RNASE2/PTPN22/STAT1/TRIM22/AIM2/FGR/NLRC5/POU2AF1/IL15/CD40/SAMHD1/APOBEC3D/IFIT3/OAS2/IFIH1/IFI44L/RTP4/CXCR4/MX1/CCL8/ISG20/GBP3/IFI44/LGALS9/BST2/RSAD2/OASL/CCL22/MX2/APOBEC3A/IFI6/ISG15/IFIT2/IFITM1/DDX60/GATA3/MMP12/IFIT1/IFI16/IFI27/BIRC3/DUOX2	63
BP	GO:0002704	negative regulation of leukocyte mediated immunity	27/835	63/18723	2.39488e-20	9.26165e-19	7.32214e-19	SLAMF1/CD96/NCKAP1L/TBX21/HAVCR2/SPI1/PTPRC/LILRB1/CD84/FOXP3/LILRB4/JAK3/CCR2/CD300A/FCGR2B/HLA-E/IL4I1/KIR2DL4/IL7R/HLA-F/HLA-B/HLA-A/LGALS9/BST2/HLA-G/IL20RB/SERPINB4	27
BP	GO:0070664	negative regulation of leukocyte proliferation	31/835	90/18723	8.29209e-20	3.17789e-18	2.5124e-18	CTLA4/HAVCR2/BTK/LST1/CD86/SPN/TYROBP/CRTAM/LILRB1/FOXP3/LILRB4/IL2RA/LILRB2/PLA2G2D/MNDA/CD300A/HLA-DRB1/FCGR2B/PDCD1LG2/IL4I1/CD274/INPP5D/VSIG4/TNFRSF14/CCL8/LGALS9/HLA-G/BMP4/IL33/IL20RB/VTCN1	31
BP	GO:1990868	response to chemokine	32/835	97/18723	9.40201e-20	3.52939e-18	2.79029e-18	CXCR3/CCL5/CCR5/CXCR6/CXCL9/CCL4/CMKLR1/CCR2/CXCL13/XCL2/CCR7/CXCL11/CXCL10/CCR1/CCL19/DOCK8/CCR4/TREM2/RIPOR2/CCRL2/CCL3/CCL13/CCL18/CCL21/CXCR4/CCL8/ACKR1/CCL22/CCL3L1/CCL2/CX3CL1/CXCL8	32
BP	GO:1990869	cellular response to chemokine	32/835	97/18723	9.40201e-20	3.52939e-18	2.79029e-18	CXCR3/CCL5/CCR5/CXCR6/CXCL9/CCL4/CMKLR1/CCR2/CXCL13/XCL2/CCR7/CXCL11/CXCL10/CCR1/CCL19/DOCK8/CCR4/TREM2/RIPOR2/CCRL2/CCL3/CCL13/CCL18/CCL21/CXCR4/CCL8/ACKR1/CCL22/CCL3L1/CCL2/CX3CL1/CXCL8	32
BP	GO:1902107	positive regulation of leukocyte differentiation	40/835	157/18723	9.54112e-20	3.52939e-18	2.79029e-18	SASH3/CD27/NCKAP1L/EVI2B/IL12RB1/BTK/CD86/CD4/TYROBP/PTPRC/ZAP70/FOXP3/LILRB4/IL2RA/IFNG/LILRB2/PIK3R6/RHOH/CD74/HLA-DRA/HLA-DRB1/CCR1/CCL19/IL4I1/TREM2/IL7R/IL15RA/INPP5D/IL15/SOCS1/CSF1/HCLS1/RASGRP1/LGALS9/HLA-G/IL34/LIF/GATA3/ADAM8/GPR68	40
BP	GO:1903708	positive regulation of hemopoiesis	40/835	157/18723	9.54112e-20	3.52939e-18	2.79029e-18	SASH3/CD27/NCKAP1L/EVI2B/IL12RB1/BTK/CD86/CD4/TYROBP/PTPRC/ZAP70/FOXP3/LILRB4/IL2RA/IFNG/LILRB2/PIK3R6/RHOH/CD74/HLA-DRA/HLA-DRB1/CCR1/CCL19/IL4I1/TREM2/IL7R/IL15RA/INPP5D/IL15/SOCS1/CSF1/HCLS1/RASGRP1/LGALS9/HLA-G/IL34/LIF/GATA3/ADAM8/GPR68	40
BP	GO:0002685	regulation of leukocyte migration	46/835	210/18723	1.24746e-19	4.57476e-18	3.61674e-18	CXCR3/SLAMF1/CCL5/NCKAP1L/AIF1/SPI1/SLAMF8/SPN/CCL4/CMKLR1/FUT7/CCR2/RHOH/GPSM3/CD74/C3AR1/CXCL13/CSF1R/XCL2/CD300A/CCR7/PLA2G7/CXCL10/CCR1/CCL19/DOCK8/RAC2/TREM2/RIPOR2/CD200R1/CCL3/MPP1/CSF1/CCL21/TNFRSF14/CCL8/SELP/LGALS9/CCN3/ICAM1/CCL2/IL34/CX3CL1/ADAM8/MMP28/CXCL8	46
BP	GO:0001912	positive regulation of leukocyte mediated cytotoxicity	25/835	56/18723	1.80169e-19	6.55077e-18	5.17896e-18	SH2D1A/SLAMF6/IL12RB1/LAG3/SPI1/TYROBP/CRTAM/PTPRC/IL18RAP/NCR3/HLA-DRA/HLA-DRB1/HLA-E/B2M/VAV1/HLA-F/HLA-B/ITGAM/RASGRP1/HLA-A/CD1E/HLA-H/HLA-G/CD1C/CD1A	25
BP	GO:0002708	positive regulation of lymphocyte mediated immunity	34/835	113/18723	1.82262e-19	6.57068e-18	5.1947e-18	SASH3/SH2D1A/SLAMF1/SLAMF6/IL12RB1/LTA/TBX21/LAG3/BTK/CRTAM/PTPRC/FOXP3/IL18RAP/NCR3/HLA-DRA/HLA-DRB1/HLA-E/B2M/KIR2DL4/TREM2/VAV1/HLA-F/HLA-B/CD40/RASGRP1/HLA-A/CD1E/HLA-H/RSAD2/HLA-G/CD1C/GATA3/CD1A/C3	34
BP	GO:0002285	lymphocyte activation involved in immune response	44/835	194/18723	1.87115e-19	6.68898e-18	5.28822e-18	CORO1A/ITGAL/SLAMF6/NCKAP1L/IL12RB1/TBX21/HAVCR2/APBB1IP/SPI1/CD86/SPN/FCER1G/FGL2/PTPRC/LILRB1/ZNF683/FOXP3/JAK3/ITM2A/IFNG/LCP1/CD244/BATF/CD74/HLA-DRA/CD180/HLA-DRB1/FCGR2B/IRF4/GPR183/EOMES/IRF8/MFNG/CCL19/CD19/HLA-F/HLA-DMB/DOCK10/POU2AF1/CD40/LGALS9/CD1C/ICAM1/GATA3	44
BP	GO:0050852	T cell receptor signaling pathway	35/835	123/18723	3.99932e-19	1.41776e-17	1.12086e-17	CD3E/SH2D1A/CTLA4/SLA2/UBASH3A/LAPTM5/LCP2/CD247/LCK/TRAT1/PTPRC/ZAP70/ITK/FOXP3/LILRB4/HLA-DPB1/CD300A/CCR7/HLA-DRB1/FYB1/GBP1/HLA-DQB1/PTPN22/THEMIS2/BTN3A3/INPP5D/BTN3A1/PIK3CD/BTN3A2/RFTN1/HLA-A/FYN/CARD11/GATA3/VTCN1	35
BP	GO:0070098	chemokine-mediated signaling pathway	30/835	88/18723	4.58725e-19	1.61274e-17	1.27501e-17	CXCR3/CCL5/CCR5/CXCR6/CXCL9/CCL4/CMKLR1/CCR2/CXCL13/XCL2/CCR7/CXCL11/CXCL10/CCR1/CCL19/CCR4/TREM2/CCRL2/CCL3/CCL13/CCL18/CCL21/CXCR4/CCL8/ACKR1/CCL22/CCL3L1/CCL2/CX3CL1/CXCL8	30
BP	GO:0050672	negative regulation of lymphocyte proliferation	29/835	83/18723	8.19729e-19	2.8583e-17	2.25974e-17	CTLA4/HAVCR2/BTK/LST1/CD86/SPN/TYROBP/CRTAM/LILRB1/FOXP3/LILRB4/IL2RA/LILRB2/PLA2G2D/MNDA/CD300A/HLA-DRB1/FCGR2B/PDCD1LG2/IL4I1/CD274/INPP5D/VSIG4/TNFRSF14/LGALS9/HLA-G/BMP4/IL20RB/VTCN1	29
BP	GO:0032945	negative regulation of mononuclear cell proliferation	29/835	84/18723	1.19977e-18	4.14945e-17	3.28051e-17	CTLA4/HAVCR2/BTK/LST1/CD86/SPN/TYROBP/CRTAM/LILRB1/FOXP3/LILRB4/IL2RA/LILRB2/PLA2G2D/MNDA/CD300A/HLA-DRB1/FCGR2B/PDCD1LG2/IL4I1/CD274/INPP5D/VSIG4/TNFRSF14/LGALS9/HLA-G/BMP4/IL20RB/VTCN1	29
BP	GO:0002687	positive regulation of leukocyte migration	36/835	135/18723	1.31263e-18	4.50317e-17	3.56015e-17	SLAMF1/CCL5/NCKAP1L/AIF1/SPI1/SPN/CCL4/CMKLR1/CCR2/GPSM3/CD74/C3AR1/CXCL13/CSF1R/XCL2/CCR7/PLA2G7/CXCL10/CCR1/CCL19/DOCK8/RAC2/TREM2/RIPOR2/CCL3/CSF1/CCL21/TNFRSF14/CCL8/SELP/LGALS9/ICAM1/IL34/CX3CL1/ADAM8/CXCL8	36
BP	GO:0002698	negative regulation of immune effector process	32/835	110/18723	6.50028e-18	2.21218e-16	1.74892e-16	SLAMF1/CD96/NCKAP1L/TBX21/HAVCR2/SPI1/SLAMF8/FGL2/PTPRC/LILRB1/CD84/FOXP3/LILRB4/JAK3/CCR2/CD300A/FCGR2B/HLA-E/IL4I1/KIR2DL4/SERPING1/IL7R/HLA-F/HLA-B/VSIG4/HLA-A/LGALS9/BST2/HLA-G/A2M/IL20RB/SERPINB4	32
BP	GO:0002399	MHC class II protein complex assembly	14/835	16/18723	1.22388e-17	4.09951e-16	3.24102e-16	HLA-DPB1/HLA-DQA1/HLA-DRA/HLA-DRB1/HLA-DPA1/HLA-DRB5/HLA-DOA/HLA-DQB1/HLA-DMA/B2M/HLA-DQB2/HLA-DOB/HLA-DQA2/HLA-DMB	14
BP	GO:0002503	peptide antigen assembly with MHC class II protein complex	14/835	16/18723	1.22388e-17	4.09951e-16	3.24102e-16	HLA-DPB1/HLA-DQA1/HLA-DRA/HLA-DRB1/HLA-DPA1/HLA-DRB5/HLA-DOA/HLA-DQB1/HLA-DMA/B2M/HLA-DQB2/HLA-DOB/HLA-DQA2/HLA-DMB	14
BP	GO:0051607	defense response to virus	49/835	265/18723	1.41866e-17	4.67826e-16	3.69858e-16	IL12RB1/RNASE6/PRF1/FGL2/PTPRC/LILRB1/CXCL9/FOXP3/IFNG/APOBEC3H/ZBP1/IRF1/CXCL10/GBP1/APOBEC3G/ITGAX/RNASE2/PTPN22/STAT1/TRIM22/AIM2/NLRC5/IL15/CD40/SAMHD1/APOBEC3D/IFIT3/OAS2/IFIH1/IFI44L/RTP4/MX1/ISG20/GBP3/BST2/RSAD2/OASL/MX2/APOBEC3A/IFI6/ISG15/IFIT2/IFITM1/DDX60/MMP12/IFIT1/IFI16/IFI27/BIRC3	49
BP	GO:0140546	defense response to symbiont	49/835	265/18723	1.41866e-17	4.67826e-16	3.69858e-16	IL12RB1/RNASE6/PRF1/FGL2/PTPRC/LILRB1/CXCL9/FOXP3/IFNG/APOBEC3H/ZBP1/IRF1/CXCL10/GBP1/APOBEC3G/ITGAX/RNASE2/PTPN22/STAT1/TRIM22/AIM2/NLRC5/IL15/CD40/SAMHD1/APOBEC3D/IFIT3/OAS2/IFIH1/IFI44L/RTP4/MX1/ISG20/GBP3/BST2/RSAD2/OASL/MX2/APOBEC3A/IFI6/ISG15/IFIT2/IFITM1/DDX60/MMP12/IFIT1/IFI16/IFI27/BIRC3	49
BP	GO:0002495	antigen processing and presentation of peptide antigen via MHC class II	19/835	34/18723	1.75474e-17	5.74205e-16	4.53959e-16	FCER1G/HLA-DPB1/HLA-DQA1/CD74/HLA-DRA/HLA-DRB1/FCGR2B/HLA-DPA1/HLA-DRB5/HLA-DOA/HLA-DQB1/HLA-DMA/B2M/HLA-DQB2/HLA-DOB/HLA-DQA2/TREM2/HLA-DMB/CTSS	19
BP	GO:0019883	antigen processing and presentation of endogenous antigen	17/835	26/18723	1.9963e-17	6.48265e-16	5.1251e-16	CD74/HLA-DRA/HLA-DRB1/HLA-E/TAP1/TAP2/B2M/HLA-F/HLA-B/HLA-C/HLA-A/CD1E/HLA-H/HLA-G/CD1C/ERAP2/CD1A	17
BP	GO:0019886	antigen processing and presentation of exogenous peptide antigen via MHC class II	18/835	30/18723	2.12736e-17	6.8559e-16	5.42019e-16	FCER1G/HLA-DPB1/HLA-DQA1/CD74/HLA-DRA/HLA-DRB1/FCGR2B/HLA-DPA1/HLA-DRB5/HLA-DOA/HLA-DQB1/HLA-DMA/B2M/HLA-DQB2/HLA-DOB/HLA-DQA2/HLA-DMB/CTSS	18
BP	GO:0002824	positive regulation of adaptive immune response based on somatic recombination of immune receptors built from immunoglobulin superfamily domains	31/835	107/18723	2.44149e-17	7.80908e-16	6.17376e-16	SASH3/SLAMF1/IL12RB1/LTA/TBX21/BTK/CD4/PTPRC/TNFSF13B/FOXP3/CCR2/HLA-DRA/HLA-DRB1/HLA-E/B2M/TREM2/CD274/HLA-F/CLEC7A/HLA-B/CD40/HLA-A/PRKCQ/CD1E/HLA-H/RSAD2/HLA-G/CD1C/GATA3/CD1A/C3	31
BP	GO:0002833	positive regulation of response to biotic stimulus	38/835	168/18723	6.19819e-17	1.9677e-15	1.55563e-15	SH2D1A/SLAMF6/CCL5/PYHIN1/HAVCR2/LAG3/SPI1/TYROBP/CRTAM/IL18RAP/LY86/NCR3/SCIMP/LY96/MNDA/GBP5/ZBP1/CD180/HLA-DRB1/HLA-E/HCK/KIR2DL4/CD274/VAV1/AIM2/HLA-F/NLRC5/CLEC7A/IFI35/RASGRP1/FYN/OASL/HLA-G/DDX60/ADAM8/MMP12/IFI16/COCH	38
BP	GO:0022408	negative regulation of cell-cell adhesion	41/835	196/18723	7.08607e-17	2.2329e-15	1.7653e-15	TIGIT/CTLA4/NCKAP1L/TNFAIP8L2/LAPTM5/TBX21/HAVCR2/LAG3/SPI1/CD86/SPN/CRTAM/FGL2/LILRB1/FOXP3/LILRB4/IL2RA/JAK3/LILRB2/PLA2G2D/CD74/CD300A/IRF1/HLA-DRB1/FCGR2B/LAX1/PDCD1LG2/IL4I1/PTPN22/RIPOR2/CD274/SOCS1/CCL21/VSIG4/TNFRSF14/LGALS9/EPCAM/HLA-G/BMP4/IL20RB/VTCN1	41
BP	GO:0002504	antigen processing and presentation of peptide or polysaccharide antigen via MHC class II	19/835	36/18723	7.46935e-17	2.33637e-15	1.8471e-15	FCER1G/HLA-DPB1/HLA-DQA1/CD74/HLA-DRA/HLA-DRB1/FCGR2B/HLA-DPA1/HLA-DRB5/HLA-DOA/HLA-DQB1/HLA-DMA/B2M/HLA-DQB2/HLA-DOB/HLA-DQA2/TREM2/HLA-DMB/CTSS	19
BP	GO:0045621	positive regulation of lymphocyte differentiation	30/835	104/18723	9.15861e-17	2.84385e-15	2.24831e-15	SASH3/CD27/NCKAP1L/IL12RB1/BTK/CD86/PTPRC/ZAP70/FOXP3/LILRB4/IL2RA/IFNG/LILRB2/PIK3R6/RHOH/CD74/HLA-DRA/HLA-DRB1/CCL19/IL4I1/IL7R/IL15RA/INPP5D/IL15/SOCS1/RASGRP1/LGALS9/HLA-G/GATA3/ADAM8	30
BP	GO:0002821	positive regulation of adaptive immune response	31/835	112/18723	1.03323e-16	3.18503e-15	2.51805e-15	SASH3/SLAMF1/IL12RB1/LTA/TBX21/BTK/CD4/PTPRC/TNFSF13B/FOXP3/CCR2/HLA-DRA/HLA-DRB1/HLA-E/B2M/TREM2/CD274/HLA-F/CLEC7A/HLA-B/CD40/HLA-A/PRKCQ/CD1E/HLA-H/RSAD2/HLA-G/CD1C/GATA3/CD1A/C3	31
BP	GO:0002688	regulation of leukocyte chemotaxis	32/835	122/18723	1.84811e-16	5.65602e-15	4.47158e-15	SLAMF1/CCL5/NCKAP1L/AIF1/SPI1/SLAMF8/CCL4/CMKLR1/CCR2/GPSM3/CD74/C3AR1/CXCL13/CSF1R/XCL2/CCR7/PLA2G7/CXCL10/CCR1/CCL19/RAC2/RIPOR2/CCL3/MPP1/CSF1/CCL21/LGALS9/CCN3/CCL2/IL34/MMP28/CXCL8	32
BP	GO:0032729	positive regulation of interferon-gamma production	25/835	72/18723	2.49873e-16	7.59256e-15	6.00258e-15	CD2/CD3E/SASH3/SLAMF1/SLAMF6/IL12RB1/LTA/HAVCR2/CRTAM/LILRB1/HLA-DPB1/EBI3/CD244/CCR2/HLA-DPA1/CD14/IRF8/PTPN22/CLEC7A/BTN3A1/RASGRP1/BTN3A2/HLA-A/LGALS9/ISG15	25
BP	GO:0002501	peptide antigen assembly with MHC protein complex	14/835	18/18723	2.87057e-16	8.66056e-15	6.84693e-15	HLA-DPB1/HLA-DQA1/HLA-DRA/HLA-DRB1/HLA-DPA1/HLA-DRB5/HLA-DOA/HLA-DQB1/HLA-DMA/B2M/HLA-DQB2/HLA-DOB/HLA-DQA2/HLA-DMB	14
BP	GO:0072678	T cell migration	24/835	66/18723	2.91786e-16	8.74124e-15	6.91072e-15	CXCR3/ITGAL/CCL5/AIF1/SPN/ZAP70/MYO1G/CCR2/CXCL13/XCL2/CXCL11/CXCL10/GPR183/DOCK8/RIPOR2/CD200R1/CCL3/PIK3CD/CCL21/ITGB7/TNFRSF14/ICAM1/CCL2/ADAM8	24
BP	GO:0031349	positive regulation of defense response	48/835	278/18723	5.20457e-16	1.54827e-14	1.22404e-14	SH2D1A/SLAMF6/CCL5/IL16/PYHIN1/LTA/HAVCR2/LAG3/BTK/SPI1/TYROBP/CRTAM/IL18RAP/NCR3/IFNG/MNDA/CCR2/GPSM3/GBP5/ZBP1/CCR7/PLA2G7/ALOX5AP/HLA-E/HCK/KIR2DL4/TREM2/VAV1/AIM2/HLA-F/NLRC5/CCL3/CLEC7A/IL15/IFI35/LILRA5/RASGRP1/FYN/HLA-G/CX3CL1/ADAM8/MMP12/C3/IFI16/COCH/S100A8/S100A9/IL33	48
BP	GO:0031348	negative regulation of defense response	46/835	258/18723	6.06634e-16	1.7921e-14	1.41681e-14	CST7/CD96/TNFAIP8L2/HAVCR2/SLAMF8/FGL2/PTPRC/AOAH/LILRB1/SIGLEC10/FOXP3/IL2RA/TNFRSF1B/NLRC3/HLA-DRB1/FCGR2B/HLA-E/ACP5/HCK/APOE/KIR2DL4/SERPING1/TREM2/FGR/HLA-F/NLRC5/CD200R1/HLA-B/SAMHD1/VSIG4/NR1H3/HLA-A/FYN/LGALS9/HLA-G/A2M/SAA1/ALOX5/CCN3/ISG15/GATA3/CX3CL1/MMP12/IFI16/IL20RB/SERPINB4	46
BP	GO:0002573	myeloid leukocyte differentiation	41/835	208/18723	6.4299e-16	1.8864e-14	1.49136e-14	EVI2B/SPI1/GAB3/CD4/TYROBP/LILRB1/C1QC/LILRB4/IFNG/BATF/CD74/CSF1R/CCR7/HLA-DRB1/IRF4/GPR183/CCR1/UBD/CCL19/TREM2/OSCAR/BATF2/CCL3/INPP5D/IL15/PIK3CD/CSF1/HCLS1/MMP9/IL34/LIF/GATA3/TMEM178A/MAFB/GPR68/LRRC17/SFRP1/IFI16/BMP4/GPC3/LTF	41
BP	GO:0002396	MHC protein complex assembly	14/835	19/18723	1.04616e-15	3.04821e-14	2.40987e-14	HLA-DPB1/HLA-DQA1/HLA-DRA/HLA-DRB1/HLA-DPA1/HLA-DRB5/HLA-DOA/HLA-DQB1/HLA-DMA/B2M/HLA-DQB2/HLA-DOB/HLA-DQA2/HLA-DMB	14
BP	GO:0002237	response to molecule of bacterial origin	55/835	363/18723	1.37415e-15	3.97662e-14	3.14386e-14	CCL5/CCR5/CD96/IL10RA/LTA/HAVCR2/SPI1/CD86/CD6/FASLG/LILRB1/CXCL9/FOXP3/LY86/TNFRSF1B/LILRB2/SCIMP/LY96/CXCL13/CCR7/IL18BP/CD180/CXCL11/FCGR2B/CSF2RB/CXCL10/CD14/IRF8/PDCD1LG2/CARD16/ACP5/B2M/HCK/PTPN22/TREM2/CD274/CCL3/CD40/CASP1/NR1H3/TNIP3/CARD17/CMPK2/MRC1/SELP/VCAM1/LGALS9/ICAM1/CCL2/CX3CL1/NLRP7/S100A8/CXCL8/S100A9/LTF	55
BP	GO:0002286	T cell activation involved in immune response	30/835	114/18723	1.47487e-15	4.23925e-14	3.3515e-14	ITGAL/SLAMF6/NCKAP1L/IL12RB1/TBX21/HAVCR2/APBB1IP/CD86/SPN/FCER1G/FGL2/LILRB1/FOXP3/JAK3/IFNG/LCP1/BATF/CD74/HLA-DRA/HLA-DRB1/FCGR2B/IRF4/GPR183/EOMES/CCL19/HLA-DMB/LGALS9/CD1C/ICAM1/GATA3	30
BP	GO:0048247	lymphocyte chemotaxis	23/835	64/18723	1.64943e-15	4.70919e-14	3.72303e-14	CXCR3/CCL5/CCL4/CCR2/CXCL13/XCL2/CXCL11/CXCL10/GPR183/CCL19/CCL3/PIK3CD/CCL13/CCL18/CCL21/CCL8/CH25H/SAA1/CCL22/CCL3L1/CCL2/CX3CL1/ADAM8	23
BP	GO:0032496	response to lipopolysaccharide	53/835	343/18723	1.98182e-15	5.62045e-14	4.44345e-14	CCL5/CCR5/CD96/IL10RA/LTA/HAVCR2/SPI1/CD86/CD6/FASLG/LILRB1/CXCL9/FOXP3/LY86/TNFRSF1B/LILRB2/SCIMP/LY96/CXCL13/CCR7/IL18BP/CD180/CXCL11/CSF2RB/CXCL10/CD14/IRF8/PDCD1LG2/CARD16/ACP5/HCK/PTPN22/TREM2/CD274/CCL3/CD40/CASP1/NR1H3/TNIP3/CARD17/CMPK2/MRC1/SELP/VCAM1/LGALS9/ICAM1/CCL2/CX3CL1/NLRP7/S100A8/CXCL8/S100A9/LTF	53
BP	GO:0002228	natural killer cell mediated immunity	24/835	71/18723	2.00269e-15	5.64201e-14	4.4605e-14	SH2D1A/CORO1A/SLAMF6/CD96/SLAMF7/HAVCR2/LAG3/CRTAM/LILRB1/GZMB/IL18RAP/NCR3/PIK3R6/HLA-E/KIR2DL4/VAV1/HLA-F/HLA-B/RASGRP1/HLA-A/ULBP3/LGALS9/HLA-G/SERPINB4	24
BP	GO:0002707	negative regulation of lymphocyte mediated immunity	21/835	53/18723	2.77558e-15	7.76797e-14	6.14125e-14	SLAMF1/CD96/NCKAP1L/TBX21/HAVCR2/PTPRC/LILRB1/FOXP3/LILRB4/FCGR2B/HLA-E/IL4I1/KIR2DL4/IL7R/HLA-F/HLA-B/HLA-A/LGALS9/HLA-G/IL20RB/SERPINB4	21
BP	GO:0002690	positive regulation of leukocyte chemotaxis	27/835	94/18723	3.58239e-15	9.96044e-14	7.8746e-14	SLAMF1/CCL5/NCKAP1L/AIF1/SPI1/CCL4/CMKLR1/CCR2/GPSM3/CD74/C3AR1/CXCL13/CSF1R/XCL2/CCR7/PLA2G7/CXCL10/CCR1/CCL19/RAC2/RIPOR2/CCL3/CSF1/CCL21/LGALS9/IL34/CXCL8	27
BP	GO:0007162	negative regulation of cell adhesion	49/835	303/18723	3.77271e-15	1.04215e-13	8.23911e-14	TIGIT/CTLA4/NCKAP1L/TNFAIP8L2/LAPTM5/TBX21/HAVCR2/LAG3/SPI1/CD86/SPN/CRTAM/FGL2/PTPRC/LILRB1/FOXP3/LILRB4/IL2RA/JAK3/LILRB2/PLA2G2D/LPXN/CD74/CD300A/IRF1/ADAMDEC1/HLA-DRB1/FCGR2B/ARHGDIB/GBP1/LAX1/PDCD1LG2/IL4I1/PTPN22/RIPOR2/CD274/SOCS1/CCL21/VSIG4/TNFRSF14/LGALS9/EPCAM/HLA-G/CX3CL1/MMP12/FZD7/BMP4/IL20RB/VTCN1	49
BP	GO:0002715	regulation of natural killer cell mediated immunity	20/835	48/18723	3.97743e-15	1.09161e-13	8.63015e-14	SH2D1A/SLAMF6/CD96/HAVCR2/LAG3/CRTAM/LILRB1/IL18RAP/NCR3/PIK3R6/HLA-E/KIR2DL4/VAV1/HLA-F/HLA-B/RASGRP1/HLA-A/LGALS9/HLA-G/SERPINB4	20
BP	GO:0001913	T cell mediated cytotoxicity	20/835	49/18723	6.44199e-15	1.75668e-13	1.38881e-13	GZMM/NCKAP1L/IL12RB1/PRF1/PTPRC/LILRB1/HLA-DRA/HLA-DRB1/FCGR2B/HLA-E/B2M/IL7R/HLA-F/HLA-B/HLA-A/CD1E/HLA-H/HLA-G/CD1C/CD1A	20
BP	GO:0042267	natural killer cell mediated cytotoxicity	23/835	68/18723	7.60769e-15	2.06134e-13	1.62967e-13	SH2D1A/CORO1A/SLAMF6/SLAMF7/HAVCR2/LAG3/CRTAM/LILRB1/GZMB/IL18RAP/NCR3/PIK3R6/HLA-E/KIR2DL4/VAV1/HLA-F/HLA-B/RASGRP1/HLA-A/ULBP3/LGALS9/HLA-G/SERPINB4	23
BP	GO:0042269	regulation of natural killer cell mediated cytotoxicity	19/835	44/18723	8.72759e-15	2.34982e-13	1.85774e-13	SH2D1A/SLAMF6/HAVCR2/LAG3/CRTAM/LILRB1/IL18RAP/NCR3/PIK3R6/HLA-E/KIR2DL4/VAV1/HLA-F/HLA-B/RASGRP1/HLA-A/LGALS9/HLA-G/SERPINB4	19
BP	GO:0001914	regulation of T cell mediated cytotoxicity	18/835	39/18723	1.04901e-14	2.80658e-13	2.21885e-13	NCKAP1L/IL12RB1/PTPRC/LILRB1/HLA-DRA/HLA-DRB1/FCGR2B/HLA-E/B2M/IL7R/HLA-F/HLA-B/HLA-A/CD1E/HLA-H/HLA-G/CD1C/CD1A	18
BP	GO:0045582	positive regulation of T cell differentiation	26/835	91/18723	1.33951e-14	3.56142e-13	2.81561e-13	SASH3/CD27/NCKAP1L/IL12RB1/CD86/PTPRC/ZAP70/FOXP3/LILRB4/IL2RA/IFNG/LILRB2/PIK3R6/RHOH/CD74/HLA-DRA/HLA-DRB1/CCL19/IL4I1/IL7R/SOCS1/RASGRP1/LGALS9/HLA-G/GATA3/ADAM8	26
BP	GO:0071675	regulation of mononuclear cell migration	29/835	115/18723	1.48308e-14	3.91866e-13	3.09804e-13	SLAMF1/CCL5/AIF1/SPI1/SLAMF8/SPN/CCL4/CMKLR1/CCR2/C3AR1/CXCL13/CSF1R/XCL2/CCR7/PLA2G7/CXCL10/CCR1/DOCK8/RIPOR2/CD200R1/CCL3/CSF1/CCL21/TNFRSF14/LGALS9/CCN3/CCL2/IL34/ADAM8	29
BP	GO:0050727	regulation of inflammatory response	55/835	386/18723	1.99337e-14	5.23444e-13	4.13828e-13	CST7/CCL5/TNFAIP8L2/IL16/LTA/BTK/SLAMF8/PTPRC/AOAH/SIGLEC10/FOXP3/IL2RA/TNFRSF1B/NLRC3/IFNG/PLA2G2D/FUT7/CCR2/GPSM3/NCF1/ZBP1/CCR7/HLA-DRB1/PLA2G7/ALOX5AP/FCGR2B/HLA-E/ACP5/HCK/APOE/TREM2/FGR/CD200R1/CCL3/IL15/CASP1/IFI35/LILRA5/NR1H3/FYN/PIK3AP1/SAA1/MMP9/ALOX5/CCN3/GATA3/CX3CL1/ADAM8/C3/BIRC3/S100A8/S100A9/IL33/IL20RB/DUOXA2	55
BP	GO:0071219	cellular response to molecule of bacterial origin	40/835	221/18723	2.94526e-14	7.6866e-13	6.07692e-13	CCL5/CCR5/HAVCR2/SPI1/CD86/CD6/LILRB1/CXCL9/LY86/TNFRSF1B/LILRB2/SCIMP/LY96/CXCL13/CD180/CXCL11/FCGR2B/CXCL10/CD14/IRF8/PDCD1LG2/CARD16/HCK/PTPN22/TREM2/CD274/CCL3/CD40/CASP1/NR1H3/TNIP3/CARD17/CMPK2/MRC1/ICAM1/CCL2/CX3CL1/NLRP7/CXCL8/LTF	40
BP	GO:0002483	antigen processing and presentation of endogenous peptide antigen	13/835	19/18723	5.33429e-14	1.381e-12	1.0918e-12	HLA-DRA/HLA-DRB1/HLA-E/TAP1/TAP2/B2M/HLA-F/HLA-B/HLA-C/HLA-A/HLA-H/HLA-G/ERAP2	13
BP	GO:0046632	alpha-beta T cell differentiation	28/835	112/18723	5.35649e-14	1.381e-12	1.0918e-12	SASH3/SLAMF6/NCKAP1L/IL12RB1/TBX21/CD86/SPN/ZAP70/ZNF683/ITK/FOXP3/LILRB4/JAK3/IFNG/PLA2G2D/FUT7/BATF/HLA-DRA/IRF1/HLA-DRB1/IRF4/GPR183/EOMES/CCL19/SOCS1/LGALS9/RSAD2/GATA3	28
BP	GO:0071216	cellular response to biotic stimulus	42/835	246/18723	5.39701e-14	1.38306e-12	1.09343e-12	CCL5/CCR5/HAVCR2/BTK/SPI1/CD86/CD6/LILRB1/CXCL9/LY86/TNFRSF1B/LILRB2/SCIMP/LY96/CXCL13/CD180/CXCL11/FCGR2B/CXCL10/CD14/IRF8/PDCD1LG2/CARD16/HCK/PTPN22/TREM2/CD274/CCL3/CLEC7A/CD40/CASP1/NR1H3/TNIP3/CARD17/CMPK2/MRC1/ICAM1/CCL2/CX3CL1/NLRP7/CXCL8/LTF	42
BP	GO:0006968	cellular defense response	20/835	54/18723	5.92546e-14	1.49244e-12	1.17991e-12	SH2D1A/CCR5/SPN/PRF1/TYROBP/TRAT1/CXCL9/ITK/LILRB2/LY96/MNDA/CCR2/NCF1/LSP1/CD300C/GNLY/FCMR/KIR2DL4/HLA-G/IL33	20
BP	GO:0042130	negative regulation of T cell proliferation	22/835	67/18723	5.92908e-14	1.49244e-12	1.17991e-12	CTLA4/HAVCR2/CD86/SPN/CRTAM/LILRB1/FOXP3/LILRB4/IL2RA/LILRB2/PLA2G2D/HLA-DRB1/PDCD1LG2/IL4I1/CD274/VSIG4/TNFRSF14/LGALS9/HLA-G/BMP4/IL20RB/VTCN1	22
BP	GO:0046635	positive regulation of alpha-beta T cell activation	22/835	67/18723	5.92908e-14	1.49244e-12	1.17991e-12	CD3E/SASH3/RASAL3/NCKAP1L/IL12RB1/CD86/PTPRC/ZAP70/FOXP3/LILRB4/EBI3/IFNG/CCR2/HLA-DRA/HLA-DRB1/HLA-E/CCL19/PTPN22/SOCS1/HLA-A/PRKCQ/LGALS9	22
BP	GO:0045089	positive regulation of innate immune response	30/835	131/18723	8.37627e-14	2.09604e-12	1.6571e-12	SH2D1A/SLAMF6/CCL5/PYHIN1/HAVCR2/LAG3/SPI1/TYROBP/CRTAM/IL18RAP/NCR3/MNDA/GBP5/ZBP1/HLA-E/HCK/KIR2DL4/VAV1/AIM2/HLA-F/NLRC5/CLEC7A/IFI35/RASGRP1/FYN/HLA-G/ADAM8/MMP12/IFI16/COCH	30
BP	GO:0050921	positive regulation of chemotaxis	31/835	141/18723	1.05474e-13	2.61262e-12	2.0655e-12	SLAMF1/CCL5/NCKAP1L/IL16/AIF1/SPI1/CCL4/CMKLR1/CCR2/GPSM3/CD74/C3AR1/CXCL13/CSF1R/XCL2/CCR7/PLA2G7/CXCL10/CCR1/CCL19/CCR4/RAC2/TREM2/RIPOR2/CCL3/CSF1/CCL21/CXCR4/LGALS9/IL34/CXCL8	31
BP	GO:0031342	negative regulation of cell killing	15/835	28/18723	1.05635e-13	2.61262e-12	2.0655e-12	NCKAP1L/HAVCR2/PTPRC/LILRB1/FCGR2B/HLA-E/KIR2DL4/IL7R/HLA-F/HLA-B/HLA-A/LGALS9/HLA-G/SERPINB4/KRT6A	15
BP	GO:0032615	interleukin-12 production	21/835	62/18723	1.0977e-13	2.65318e-12	2.09757e-12	TIGIT/SLAMF1/IL16/LAPTM5/LILRB1/JAK3/IFNG/CMKLR1/SCIMP/LTB/CCR7/IRF1/IRF8/CCL19/ACP5/CLEC7A/HLA-B/CD40/LILRA5/LGALS9/HLA-G	21
BP	GO:0032623	interleukin-2 production	21/835	62/18723	1.0977e-13	2.65318e-12	2.09757e-12	CD3E/SASH3/LAPTM5/TBX21/HAVCR2/LAG3/CD86/CD4/PTPRC/FOXP3/LILRB4/CCR2/IRF4/GBP1/CLEC7A/VSIG4/PRKCQ/CARD11/GATA3/IL20RB/VTCN1	21
BP	GO:0032655	regulation of interleukin-12 production	21/835	62/18723	1.0977e-13	2.65318e-12	2.09757e-12	TIGIT/SLAMF1/IL16/LAPTM5/LILRB1/JAK3/IFNG/CMKLR1/SCIMP/LTB/CCR7/IRF1/IRF8/CCL19/ACP5/CLEC7A/HLA-B/CD40/LILRA5/LGALS9/HLA-G	21
BP	GO:0032663	regulation of interleukin-2 production	21/835	62/18723	1.0977e-13	2.65318e-12	2.09757e-12	CD3E/SASH3/LAPTM5/TBX21/HAVCR2/LAG3/CD86/CD4/PTPRC/FOXP3/LILRB4/CCR2/IRF4/GBP1/CLEC7A/VSIG4/PRKCQ/CARD11/GATA3/IL20RB/VTCN1	21
BP	GO:0071222	cellular response to lipopolysaccharide	38/835	209/18723	1.12501e-13	2.70384e-12	2.13762e-12	CCL5/CCR5/HAVCR2/SPI1/CD86/CD6/LILRB1/CXCL9/LY86/TNFRSF1B/LILRB2/SCIMP/LY96/CXCL13/CD180/CXCL11/CXCL10/CD14/IRF8/PDCD1LG2/CARD16/HCK/PTPN22/CD274/CCL3/CD40/CASP1/NR1H3/TNIP3/CARD17/CMPK2/MRC1/ICAM1/CCL2/CX3CL1/NLRP7/CXCL8/LTF	38
BP	GO:0036336	dendritic cell migration	16/835	33/18723	1.21773e-13	2.91024e-12	2.3008e-12	SLAMF1/CCL5/CCR5/SPI1/SLAMF8/CCR2/CCR7/GPR183/CCR1/CCL19/DOCK8/CCL21/CXCR4/LGALS9/ALOX5/EPS8	16
BP	GO:0031295	T cell costimulation	18/835	44/18723	1.40253e-13	3.33317e-12	2.63516e-12	CD3E/CD5/ICOS/CD86/LCK/TNFSF13B/LILRB4/LILRB2/CCR7/CCL19/PDCD1LG2/TMIGD2/CD274/VAV1/CCL21/TNFRSF14/FYN/CARD11	18
BP	GO:0001911	negative regulation of leukocyte mediated cytotoxicity	14/835	24/18723	1.4319e-13	3.38406e-12	2.67539e-12	NCKAP1L/HAVCR2/PTPRC/LILRB1/FCGR2B/HLA-E/KIR2DL4/IL7R/HLA-F/HLA-B/HLA-A/LGALS9/HLA-G/SERPINB4	14
BP	GO:0045058	T cell selection	19/835	50/18723	1.46181e-13	3.43566e-12	2.71619e-12	CD3D/CD3E/SLAMF6/CD3G/IL12RB1/TBX21/DOCK2/CD4/SPN/PTPRC/ZAP70/FOXP3/BATF/CD74/CCR7/IRF4/IL15/CARD11/GATA3	19
BP	GO:0002832	negative regulation of response to biotic stimulus	27/835	108/18723	1.51364e-13	3.53793e-12	2.79704e-12	CD96/HAVCR2/SLAMF8/FGL2/LILRB1/FOXP3/NLRC3/HLA-E/CARD16/IL4I1/KIR2DL4/SERPING1/HLA-F/NLRC5/HLA-B/SAMHD1/VSIG4/NR1H3/HLA-A/LGALS9/HLA-G/A2M/ISG15/MMP12/IFI16/SERPINB4/LTF	27
BP	GO:0045824	negative regulation of innate immune response	22/835	71/18723	2.29488e-13	5.33465e-12	4.21751e-12	CD96/HAVCR2/SLAMF8/LILRB1/NLRC3/HLA-E/KIR2DL4/SERPING1/HLA-F/NLRC5/HLA-B/SAMHD1/VSIG4/NR1H3/HLA-A/LGALS9/HLA-G/A2M/ISG15/MMP12/IFI16/SERPINB4	22
BP	GO:0002700	regulation of production of molecular mediator of immune response	33/835	164/18723	2.45264e-13	5.6704e-12	4.48294e-12	SASH3/SLAMF1/CD96/LAPTM5/TBX21/BTK/CD86/PTPRC/LILRB1/FOXP3/LILRB4/JAK3/TNFRSF1B/CD244/SCIMP/CCR2/CD74/TNFRSF4/FCGR2B/HLA-E/MZB1/B2M/KIR2DL4/PTPN22/HLA-F/CLEC7A/CD40/TNFRSF14/HLA-A/BST2/RSAD2/HLA-G/GATA3	33
BP	GO:0031294	lymphocyte costimulation	18/835	46/18723	3.52964e-13	8.11625e-12	6.41661e-12	CD3E/CD5/ICOS/CD86/LCK/TNFSF13B/LILRB4/LILRB2/CCR7/CCL19/PDCD1LG2/TMIGD2/CD274/VAV1/CCL21/TNFRSF14/FYN/CARD11	18
BP	GO:0071706	tumor necrosis factor superfamily cytokine production	35/835	186/18723	3.71307e-13	8.44673e-12	6.67788e-12	CD2/SASH3/SLAMF1/HAVCR2/CD86/SPN/TYROBP/PTPRC/LILRB1/CD84/FOXP3/CYBB/NLRC3/IFNG/LY96/CCR2/CLEC4A/CD14/HLA-E/CCL19/ACP5/PTPN22/TREM2/CD274/CCL3/CLEC7A/LILRA5/OAS2/RASGRP1/IFIH1/LGALS9/CX3CL1/ADAM8/IL33/LTF	35
BP	GO:1903555	regulation of tumor necrosis factor superfamily cytokine production	35/835	186/18723	3.71307e-13	8.44673e-12	6.67788e-12	CD2/SASH3/SLAMF1/HAVCR2/CD86/SPN/TYROBP/PTPRC/LILRB1/CD84/FOXP3/CYBB/NLRC3/IFNG/LY96/CCR2/CLEC4A/CD14/HLA-E/CCL19/ACP5/PTPN22/TREM2/CD274/CCL3/CLEC7A/LILRA5/OAS2/RASGRP1/IFIH1/LGALS9/CX3CL1/ADAM8/IL33/LTF	35
BP	GO:0002718	regulation of cytokine production involved in immune response	25/835	96/18723	4.43764e-13	1.00413e-11	7.93855e-12	SASH3/SLAMF1/CD96/LAPTM5/TBX21/BTK/LILRB1/FOXP3/LILRB4/JAK3/TNFRSF1B/SCIMP/CCR2/CD74/HLA-E/B2M/KIR2DL4/HLA-F/CLEC7A/TNFRSF14/HLA-A/BST2/RSAD2/HLA-G/GATA3	25
BP	GO:2000106	regulation of leukocyte apoptotic process	23/835	81/18723	5.21279e-13	1.17329e-11	9.27588e-12	CD27/CD3G/CCL5/PDCD1/BTK/LILRB1/JAK3/CD74/CCR7/GIMAP8/IDO1/CCL19/DOCK8/IL7R/CD274/PIK3CD/HCLS1/CCL21/PRKCQ/LGALS9/ADAM8/BMP4/HCAR2	23
BP	GO:0002367	cytokine production involved in immune response	25/835	98/18723	7.37217e-13	1.65059e-11	1.30494e-11	SASH3/SLAMF1/CD96/LAPTM5/TBX21/BTK/LILRB1/FOXP3/LILRB4/JAK3/TNFRSF1B/SCIMP/CCR2/CD74/HLA-E/B2M/KIR2DL4/HLA-F/CLEC7A/TNFRSF14/HLA-A/BST2/RSAD2/HLA-G/GATA3	25
BP	GO:0045066	regulatory T cell differentiation	15/835	31/18723	7.47784e-13	1.66548e-11	1.31671e-11	CTLA4/LAG3/FOXP3/LILRB4/IFNG/LILRB2/PLA2G2D/FUT7/HLA-DRA/IRF1/HLA-DRB1/IL4I1/SOCS1/LGALS9/HLA-G	15
BP	GO:0042100	B cell proliferation	25/835	99/18723	9.45259e-13	2.09434e-11	1.65576e-11	SASH3/CTLA4/NCKAP1L/BTK/TYROBP/PTPRC/TNFSF13B/MNDA/CD74/TNFRSF4/CD300A/CD180/CD79A/FCGR2B/GPR183/MS4A1/CD19/MZB1/CD38/IKZF3/IL7R/INPP5D/CD40/RASGRP1/CARD11	25
BP	GO:0002275	myeloid cell activation involved in immune response	24/835	91/18723	9.65587e-13	2.12829e-11	1.6826e-11	SLAMF1/HAVCR2/BTK/DOCK2/SPI1/TYROBP/LAT2/FCER1G/ITGB2/CD84/IFNG/CCR2/CD300A/RAC2/TREM2/FGR/CCL3/PIK3CD/PTGDS/IFI35/ITGAM/RASGRP1/MILR1/LGALS9	24
BP	GO:0002711	positive regulation of T cell mediated immunity	19/835	56/18723	1.58459e-12	3.47465e-11	2.74702e-11	SASH3/SLAMF1/IL12RB1/PTPRC/FOXP3/HLA-DRA/HLA-DRB1/HLA-E/B2M/HLA-F/HLA-B/HLA-A/CD1E/HLA-H/RSAD2/HLA-G/CD1C/GATA3/CD1A	19
BP	GO:0046633	alpha-beta T cell proliferation	16/835	38/18723	1.8815e-12	4.10456e-11	3.24501e-11	CD3E/RASAL3/DOCK2/PTPRC/ZAP70/EBI3/CCR2/IRF1/HLA-E/PTPN22/CD274/IL15/TNFRSF14/HLA-A/LGALS9/MAPK8IP1	16
BP	GO:1902106	negative regulation of leukocyte differentiation	25/835	102/18723	1.95328e-12	4.23942e-11	3.35163e-11	CTLA4/TBX21/LAG3/FGL2/LILRB1/C1QC/FOXP3/LILRB4/JAK3/CD74/IRF1/FCGR2B/CCL3/INPP5D/SOCS1/TMEM176B/HLA-G/TMEM176A/TMEM178A/MAFB/GPR68/LRRC17/SFRP1/BMP4/LTF	25
BP	GO:0032102	negative regulation of response to external stimulus	54/835	420/18723	2.3459e-12	5.06572e-11	4.00489e-11	CST7/CD96/TNFAIP8L2/AIF1/HAVCR2/SLAMF8/FGL2/PTPRC/AOAH/LILRB1/SIGLEC10/FOXP3/IL2RA/TNFRSF1B/NLRC3/CXCL13/HLA-DRB1/FCGR2B/HLA-E/CARD16/ACP5/HCK/APOE/KIR2DL4/SERPING1/TREM2/FGR/HLA-F/NLRC5/CD200R1/HLA-B/SAMHD1/VSIG4/NR1H3/HLA-A/FYN/LGALS9/HLA-G/A2M/SAA1/ALOX5/CCN3/CCL2/ISG15/GATA3/CX3CL1/MMP12/MMP28/IFI16/IL20RB/CLDN3/TSPAN8/SERPINB4/LTF	54
BP	GO:0043299	leukocyte degranulation	21/835	73/18723	4.05894e-12	8.72056e-11	6.89437e-11	CORO1A/NCKAP1L/BTK/SPI1/LAT2/ITGB2/CD84/CCR2/CD300A/FCGR2B/HCK/RAC2/FGR/HLA-F/CCL3/PIK3CD/PTGDS/ITGAM/RASGRP1/MILR1/LGALS9	21
BP	GO:0050920	regulation of chemotaxis	37/835	223/18723	4.23052e-12	9.04354e-11	7.14971e-11	SLAMF1/CCL5/NCKAP1L/IL16/AIF1/SPI1/SLAMF8/CCL4/CMKLR1/CCR2/GPSM3/CD74/C3AR1/CXCL13/CSF1R/XCL2/CCR7/PLA2G7/CXCL10/GPR183/CCR1/CCL19/CCR4/RAC2/TREM2/RIPOR2/CCL3/MPP1/CSF1/CCL21/CXCR4/LGALS9/CCN3/CCL2/IL34/MMP28/CXCL8	37
BP	GO:0001916	positive regulation of T cell mediated cytotoxicity	14/835	29/18723	4.59581e-12	9.77528e-11	7.72821e-11	IL12RB1/PTPRC/HLA-DRA/HLA-DRB1/HLA-E/B2M/HLA-F/HLA-B/HLA-A/CD1E/HLA-H/HLA-G/CD1C/CD1A	14
BP	GO:0071887	leukocyte apoptotic process	25/835	106/18723	4.921e-12	1.03633e-10	8.19312e-11	CD27/CD3G/CCL5/PDCD1/BTK/FASLG/LILRB1/IL2RA/JAK3/CD74/CCR7/GIMAP8/IDO1/CCL19/DOCK8/IL7R/CD274/PIK3CD/HCLS1/CCL21/PRKCQ/LGALS9/ADAM8/BMP4/HCAR2	25
BP	GO:1903707	negative regulation of hemopoiesis	25/835	106/18723	4.921e-12	1.03633e-10	8.19312e-11	CTLA4/TBX21/LAG3/FGL2/LILRB1/C1QC/FOXP3/LILRB4/JAK3/CD74/IRF1/FCGR2B/CCL3/INPP5D/SOCS1/TMEM176B/HLA-G/TMEM176A/TMEM178A/MAFB/GPR68/LRRC17/SFRP1/BMP4/LTF	25
BP	GO:0097028	dendritic cell differentiation	17/835	47/18723	7.23401e-12	1.51594e-10	1.19848e-10	SPI1/LILRB1/LILRB2/BATF/CCR7/FCGR2B/IRF4/IRF8/UBD/CCL19/TREM2/BATF2/HLA-B/TMEM176B/LGALS9/HLA-G/TMEM176A	17
BP	GO:0030099	myeloid cell differentiation	50/835	381/18723	7.29176e-12	1.52055e-10	1.20212e-10	NCKAP1L/EVI2B/IKZF1/SPI1/GAB3/CD4/GPR171/TYROBP/LILRB1/C1QC/LILRB4/JAK3/IFNG/BATF/CD74/CSF1R/CCR7/HLA-DRB1/IRF4/GPR183/CCR1/IRF8/UBD/CCL19/FLI1/B2M/STAT1/TREM2/OSCAR/BATF2/CCL3/INPP5D/IL15/PIK3CD/CSF1/HCLS1/MMP9/ISG15/IL34/LIF/GATA3/TMEM178A/MAFB/GPR68/LRRC17/SFRP1/IFI16/BMP4/GPC3/LTF	50
BP	GO:0043367	CD4-positive, alpha-beta T cell differentiation	22/835	83/18723	7.67256e-12	1.59215e-10	1.25873e-10	SASH3/SLAMF6/NCKAP1L/IL12RB1/TBX21/CD86/SPN/FOXP3/JAK3/IFNG/PLA2G2D/FUT7/BATF/HLA-DRA/HLA-DRB1/IRF4/GPR183/CCL19/SOCS1/LGALS9/RSAD2/GATA3	22
BP	GO:0019885	antigen processing and presentation of endogenous peptide antigen via MHC class I	11/835	17/18723	1.25966e-11	2.60125e-10	2.05651e-10	HLA-E/TAP1/TAP2/B2M/HLA-F/HLA-B/HLA-C/HLA-A/HLA-H/HLA-G/ERAP2	11
BP	GO:0035710	CD4-positive, alpha-beta T cell activation	24/835	102/18723	1.3865e-11	2.84937e-10	2.25267e-10	SASH3/SLAMF6/NCKAP1L/IL12RB1/TBX21/CD86/SPN/FOXP3/JAK3/IFNG/PLA2G2D/FUT7/BATF/HLA-DRA/HLA-DRB1/IRF4/GPR183/CCL19/CD274/SOCS1/PRKCQ/LGALS9/RSAD2/GATA3	24
BP	GO:0002381	immunoglobulin production involved in immunoglobulin-mediated immune response	20/835	70/18723	1.51727e-11	3.0814e-10	2.43611e-10	TBX21/BTK/PTPRC/FOXP3/HLA-DPB1/HLA-DQA1/BATF/HLA-DRA/HLA-DRB1/HLA-DPA1/HLA-DRB5/HLA-DOA/HLA-DQB1/HLA-DMA/B2M/HLA-DQB2/HLA-DOB/HLA-DQA2/HLA-DMB/CD40	20
BP	GO:0002548	monocyte chemotaxis	20/835	70/18723	1.51727e-11	3.0814e-10	2.43611e-10	CCL5/AIF1/SLAMF8/CCL4/CCR2/XCL2/PLA2G7/CXCL10/CCR1/CCL19/CCL3/CCL13/CCL18/CCL21/CCL8/CCL22/CCL3L1/CCN3/CCL2/CX3CL1	20
BP	GO:0002407	dendritic cell chemotaxis	13/835	26/18723	1.52838e-11	3.0814e-10	2.43611e-10	SLAMF1/CCL5/CCR5/SPI1/SLAMF8/CCR2/CCR7/GPR183/CCR1/CCL19/CCL21/CXCR4/LGALS9	13
BP	GO:0002710	negative regulation of T cell mediated immunity	13/835	26/18723	1.52838e-11	3.0814e-10	2.43611e-10	SLAMF1/NCKAP1L/TBX21/PTPRC/LILRB1/FOXP3/LILRB4/FCGR2B/IL4I1/IL7R/HLA-F/HLA-G/IL20RB	13
BP	GO:0032640	tumor necrosis factor production	32/835	181/18723	2.15288e-11	4.2997e-10	3.39929e-10	CD2/SASH3/SLAMF1/HAVCR2/SPN/TYROBP/PTPRC/LILRB1/CD84/FOXP3/CYBB/NLRC3/IFNG/LY96/CCR2/CLEC4A/CD14/HLA-E/CCL19/ACP5/PTPN22/TREM2/CCL3/CLEC7A/LILRA5/OAS2/RASGRP1/IFIH1/LGALS9/CX3CL1/IL33/LTF	32
BP	GO:0032680	regulation of tumor necrosis factor production	32/835	181/18723	2.15288e-11	4.2997e-10	3.39929e-10	CD2/SASH3/SLAMF1/HAVCR2/SPN/TYROBP/PTPRC/LILRB1/CD84/FOXP3/CYBB/NLRC3/IFNG/LY96/CCR2/CLEC4A/CD14/HLA-E/CCL19/ACP5/PTPN22/TREM2/CCL3/CLEC7A/LILRA5/OAS2/RASGRP1/IFIH1/LGALS9/CX3CL1/IL33/LTF	32
BP	GO:0030888	regulation of B cell proliferation	19/835	64/18723	2.32128e-11	4.61437e-10	3.64806e-10	SASH3/CTLA4/NCKAP1L/BTK/TYROBP/PTPRC/TNFSF13B/MNDA/CD74/TNFRSF4/CD300A/FCGR2B/GPR183/MZB1/CD38/IKZF3/INPP5D/CD40/CARD11	19
BP	GO:0036037	CD8-positive, alpha-beta T cell activation	13/835	27/18723	2.82762e-11	5.59475e-10	4.42314e-10	NCKAP1L/CRTAM/LILRB1/LILRB4/IRF1/CLEC4A/HLA-E/EOMES/PTPN22/CD274/SOCS1/HLA-A/MAPK8IP1	13
BP	GO:0071677	positive regulation of mononuclear cell migration	19/835	65/18723	3.14455e-11	6.19301e-10	4.89611e-10	SLAMF1/CCL5/AIF1/SPI1/SPN/CCL4/CCR2/CXCL13/XCL2/CCR7/PLA2G7/CXCL10/CCR1/DOCK8/CCL3/CCL21/TNFRSF14/LGALS9/ADAM8	19
BP	GO:0071356	cellular response to tumor necrosis factor	36/835	229/18723	4.09637e-11	8.01281e-10	6.33482e-10	CCL5/LAPTM5/TNFSF13B/CCL4/TNFRSF1B/TNFRSF4/XCL2/IL18BP/GBP2/GBP1/CCL19/TNFRSF17/CARD16/STAT1/AIM2/TRAF1/CCL3/CD40/CCL13/CASP1/CCL18/CCL21/TNFRSF14/CCL8/VCAM1/GBP3/CCL22/CCL3L1/ICAM1/CCL2/GATA3/CX3CL1/SFRP1/BIRC3/CHI3L1/CXCL8	36
BP	GO:1903557	positive regulation of tumor necrosis factor superfamily cytokine production	24/835	107/18723	4.10623e-11	8.01281e-10	6.33482e-10	CD2/SASH3/HAVCR2/CD86/SPN/TYROBP/PTPRC/CD84/CYBB/IFNG/LY96/CCR2/CD14/HLA-E/CCL19/CCL3/CLEC7A/LILRA5/OAS2/RASGRP1/IFIH1/LGALS9/ADAM8/IL33	24
BP	GO:0034612	response to tumor necrosis factor	38/835	253/18723	4.74465e-11	9.21632e-10	7.28631e-10	CCL5/LAPTM5/TNFSF13B/CCL4/TNFRSF1B/TNFRSF4/XCL2/IL18BP/CD14/GBP2/GBP1/UBD/CCL19/TNFRSF17/CARD16/STAT1/AIM2/TRAF1/CCL3/CD40/CCL13/CASP1/CCL18/CCL21/TNFRSF14/CCL8/VCAM1/GBP3/CCL22/CCL3L1/ICAM1/CCL2/GATA3/CX3CL1/SFRP1/BIRC3/CHI3L1/CXCL8	38
BP	GO:0002474	antigen processing and presentation of peptide antigen via MHC class I	13/835	28/18723	5.06343e-11	9.70263e-10	7.67077e-10	FCER1G/CLEC4A/HLA-E/TAP1/TAP2/B2M/HLA-F/HLA-B/HLA-C/HLA-A/HLA-H/HLA-G/ERAP2	13
BP	GO:0002507	tolerance induction	13/835	28/18723	5.06343e-11	9.70263e-10	7.67077e-10	CD3E/ICOS/HAVCR2/FOXP3/LILRB4/IL2RA/LILRB2/HLA-E/CCR4/CD274/HLA-B/LGALS9/HLA-G	13
BP	GO:0045589	regulation of regulatory T cell differentiation	13/835	28/18723	5.06343e-11	9.70263e-10	7.67077e-10	CTLA4/LAG3/FOXP3/LILRB4/IFNG/LILRB2/HLA-DRA/IRF1/HLA-DRB1/IL4I1/SOCS1/LGALS9/HLA-G	13
BP	GO:0032612	interleukin-1 production	26/835	128/18723	6.80198e-11	1.29177e-09	1.02126e-09	IL16/PYHIN1/HAVCR2/TYROBP/LILRB4/IFNG/MNDA/GBP5/CCR7/CCL19/CARD16/ACP5/TREM2/AIM2/CCL3/CLEC7A/CASP1/LILRA5/P2RX7/CARD17/LGALS9/SAA1/IGHD/CX3CL1/IFI16/NLRP7	26
BP	GO:0032652	regulation of interleukin-1 production	26/835	128/18723	6.80198e-11	1.29177e-09	1.02126e-09	IL16/PYHIN1/HAVCR2/TYROBP/LILRB4/IFNG/MNDA/GBP5/CCR7/CCL19/CARD16/ACP5/TREM2/AIM2/CCL3/CLEC7A/CASP1/LILRA5/P2RX7/CARD17/LGALS9/SAA1/IGHD/CX3CL1/IFI16/NLRP7	26
BP	GO:0002716	negative regulation of natural killer cell mediated immunity	11/835	19/18723	7.08533e-11	1.33367e-09	1.05438e-09	CD96/HAVCR2/LILRB1/HLA-E/KIR2DL4/HLA-F/HLA-B/HLA-A/LGALS9/HLA-G/SERPINB4	11
BP	GO:2001185	regulation of CD8-positive, alpha-beta T cell activation	11/835	19/18723	7.08533e-11	1.33367e-09	1.05438e-09	NCKAP1L/CRTAM/LILRB1/LILRB4/IRF1/HLA-E/PTPN22/CD274/SOCS1/HLA-A/MAPK8IP1	11
BP	GO:0019058	viral life cycle	43/835	317/18723	7.55432e-11	1.41569e-09	1.11922e-09	SLAMF1/CCL5/CCR5/CXCR6/SELPLG/CD86/CD4/CD74/TNFRSF4/APOBEC3H/SIGLEC1/HLA-DRB1/APOBEC3G/APOE/TRIM22/CD209/CIITA/APOBEC3D/OAS2/ITGB7/TNFRSF14/IFIH1/CXCR4/MX1/CCL8/MRC1/ISG20/LGALS9/BST2/RSAD2/OASL/VPS37D/ICAM1/LAMP3/APOBEC3A/CCL2/ISG15/IFITM1/IFIT1/IFI16/IFI27/CXCL8/LTF	43
BP	GO:0046640	regulation of alpha-beta T cell proliferation	14/835	35/18723	1.07036e-10	1.99706e-09	1.57885e-09	CD3E/RASAL3/PTPRC/ZAP70/EBI3/CCR2/IRF1/HLA-E/PTPN22/CD274/TNFRSF14/HLA-A/LGALS9/MAPK8IP1	14
BP	GO:0032613	interleukin-10 production	18/835	62/18723	1.17973e-10	2.18199e-09	1.72505e-09	TIGIT/SASH3/TYROBP/LILRB1/FOXP3/LILRB4/JAK3/HLA-DRB1/FCGR2B/IRF4/PDCD1LG2/TREM2/CD274/CLEC7A/LILRA5/LGALS9/ISG15/IL20RB	18
BP	GO:0032653	regulation of interleukin-10 production	18/835	62/18723	1.17973e-10	2.18199e-09	1.72505e-09	TIGIT/SASH3/TYROBP/LILRB1/FOXP3/LILRB4/JAK3/HLA-DRB1/FCGR2B/IRF4/PDCD1LG2/TREM2/CD274/CLEC7A/LILRA5/LGALS9/ISG15/IL20RB	18
BP	GO:1905517	macrophage migration	17/835	55/18723	1.28665e-10	2.36944e-09	1.87325e-09	SLAMF1/CCL5/SLAMF8/CMKLR1/CCR2/C3AR1/CSF1R/TREM2/CD200R1/CCL3/MCOLN2/CSF1/SAA1/CCL2/IL34/CX3CL1/MMP28	17
BP	GO:0002577	regulation of antigen processing and presentation	11/835	20/18723	1.51109e-10	2.77076e-09	2.19053e-09	WAS/FGL2/LILRB2/CD74/CCR7/FCGR2B/CCL19/HLA-DOA/HLA-DOB/TREM2/CCL21	11
BP	GO:0070374	positive regulation of ERK1 and ERK2 cascade	34/835	217/18723	1.566e-10	2.85912e-09	2.26039e-09	SLAMF1/CCL5/HAVCR2/CD4/PTPRC/CCL4/SCIMP/CD74/CSF1R/XCL2/CCR7/HLA-DRB1/GPR183/CCR1/CCL19/APOE/PTPN22/TREM2/CCL3/CCL13/CCL18/CCL21/RASGRP1/RAMP3/GLIPR2/CCL8/LGALS9/CCL22/CCL3L1/ICAM1/CCL2/CX3CL1/BMP4/CHI3L1	34
BP	GO:0050854	regulation of antigen receptor-mediated signaling pathway	18/835	63/18723	1.58352e-10	2.87876e-09	2.27591e-09	SH2D1A/SLA2/UBASH3A/LAPTM5/LCK/TRAT1/PTPRC/LILRB4/LPXN/PRKCB/CD300A/CCR7/FCGR2B/GBP1/NFAM1/CD19/PTPN22/CARD11	18
BP	GO:0032753	positive regulation of interleukin-4 production	12/835	25/18723	1.74217e-10	3.15371e-09	2.49328e-09	CD3E/SASH3/HAVCR2/CD86/FCER1G/FOXP3/IRF4/HLA-E/PRKCQ/LGALS9/GATA3/IL20RB	12
BP	GO:0045071	negative regulation of viral genome replication	17/835	56/18723	1.77147e-10	3.19314e-09	2.52446e-09	CCL5/APOBEC3H/APOBEC3G/APOBEC3D/OAS2/IFIH1/MX1/ISG20/BST2/RSAD2/OASL/APOBEC3A/ISG15/IFITM1/IFIT1/IFI16/LTF	17
BP	GO:0043368	positive T cell selection	14/835	37/18723	2.59226e-10	4.6334e-09	3.6631e-09	CD3D/CD3E/SLAMF6/CD3G/IL12RB1/TBX21/DOCK2/SPN/PTPRC/ZAP70/FOXP3/BATF/CD74/IRF4	14
BP	GO:0045730	respiratory burst	14/835	37/18723	2.59226e-10	4.6334e-09	3.6631e-09	CD52/SLAMF8/CYBB/NCF1C/NCF1/NCF4/HCK/RAC2/JCHAIN/TREM2/IGHA1/CLEC7A/PIK3CD/IGHA2	14
BP	GO:0006874	cellular calcium ion homeostasis	52/835	448/18723	2.74491e-10	4.88571e-09	3.86258e-09	CORO1A/CXCR3/CCL5/CCR5/CXCR6/CD52/P2RY10/TRPV2/GPR65/LCK/PTPRC/FASLG/CXCL9/P2RY8/CMKLR1/CCR2/C3AR1/CXCL13/PRKCB/CCR7/FPR3/GPR174/CXCL11/CXCL10/S1PR4/CCR1/MS4A1/CCL19/CD19/CCR4/APOE/CD38/CLIC2/CCRL2/CCL3/MCOLN2/CD40/CCL13/P2RX7/CCL21/RAMP3/FPR1/CXCR4/CCL8/FYN/LPAR6/SAA1/ATP7B/ATP2C2/CX3CL1/TMEM178A/ATP2A3	52
BP	GO:0002702	positive regulation of production of molecular mediator of immune response	24/835	117/18723	2.96622e-10	5.25762e-09	4.1566e-09	SASH3/SLAMF1/LAPTM5/TBX21/CD86/PTPRC/LILRB1/CD244/SCIMP/CD74/TNFRSF4/HLA-E/MZB1/B2M/KIR2DL4/PTPN22/HLA-F/CLEC7A/CD40/TNFRSF14/HLA-A/RSAD2/HLA-G/GATA3	24
BP	GO:0001818	negative regulation of cytokine production	45/835	357/18723	3.17577e-10	5.6057e-09	4.4318e-09	TIGIT/SLAMF1/CD96/NCKAP1L/LAPTM5/TBX21/HAVCR2/LAG3/BTK/TYROBP/PTPRC/LILRB1/CD84/FOXP3/LILRB4/JAK3/NLRC3/IFNG/CMKLR1/SRGN/CCR7/CLEC4A/HLA-DRB1/FCGR2B/GBP1/PDCD1LG2/CARD16/ACP5/PTPN22/TREM2/CD274/HLA-F/CD200R1/INPP5D/LILRA5/VSIG4/CARD17/LGALS9/BST2/GATA3/CX3CL1/SLC2A10/NLRP7/IL20RB/LTF	45
BP	GO:0007204	positive regulation of cytosolic calcium ion concentration	42/835	319/18723	3.23149e-10	5.68047e-09	4.49091e-09	CORO1A/CXCR3/CCR5/CXCR6/CD52/P2RY10/TRPV2/GPR65/LCK/PTPRC/FASLG/CXCL9/P2RY8/CMKLR1/CCR2/C3AR1/CXCL13/CCR7/FPR3/GPR174/CXCL11/CXCL10/S1PR4/CCR1/MS4A1/CCL19/CD19/CCR4/CD38/CLIC2/CCRL2/CCL3/MCOLN2/P2RX7/CCL21/RAMP3/FPR1/CXCR4/FYN/LPAR6/SAA1/CX3CL1	42
BP	GO:0071622	regulation of granulocyte chemotaxis	16/835	51/18723	3.51831e-10	6.15922e-09	4.8694e-09	SLAMF1/CCL5/NCKAP1L/CMKLR1/CD74/C3AR1/CSF1R/CCR7/CCL19/RAC2/RIPOR2/MPP1/CSF1/CCL21/IL34/CXCL8	16
BP	GO:0002437	inflammatory response to antigenic stimulus	19/835	74/18723	3.73939e-10	6.51942e-09	5.15417e-09	LTA/BTK/CD6/IL2RA/PLA2G2D/FUT7/CCR7/HLA-DRB1/FCGR2B/HLA-E/HCK/TREM2/FGR/RASGRP1/FYN/ICAM1/GATA3/C3/IL20RB	19
BP	GO:0045591	positive regulation of regulatory T cell differentiation	10/835	17/18723	4.31816e-10	7.49773e-09	5.92761e-09	FOXP3/LILRB4/IFNG/LILRB2/HLA-DRA/HLA-DRB1/IL4I1/SOCS1/LGALS9/HLA-G	10
BP	GO:0002820	negative regulation of adaptive immune response	17/835	59/18723	4.42238e-10	7.64748e-09	6.046e-09	SLAMF1/NCKAP1L/TBX21/HAVCR2/PTPRC/LILRB1/SAMSN1/FOXP3/LILRB4/JAK3/FCGR2B/IL4I1/IL7R/HLA-F/TNFRSF14/HLA-G/IL20RB	17
BP	GO:0002292	T cell differentiation involved in immune response	19/835	75/18723	4.80135e-10	8.26922e-09	6.53754e-09	SLAMF6/IL12RB1/TBX21/CD86/SPN/FCER1G/FGL2/FOXP3/JAK3/IFNG/BATF/HLA-DRA/HLA-DRB1/IRF4/GPR183/EOMES/CCL19/LGALS9/GATA3	19
BP	GO:0072503	cellular divalent inorganic cation homeostasis	54/835	486/18723	6.21823e-10	1.0612e-08	8.38972e-09	CORO1A/CXCR3/CCL5/CCR5/CXCR6/CD52/P2RY10/TRPV2/GPR65/LCK/PTPRC/FASLG/CXCL9/P2RY8/CMKLR1/CCR2/C3AR1/CXCL13/PRKCB/CCR7/FPR3/GPR174/CXCL11/CXCL10/S1PR4/CCR1/MS4A1/CCL19/CD19/CCR4/APOE/CD38/CLIC2/CCRL2/CCL3/MCOLN2/CD40/CCL13/P2RX7/CCL21/RAMP3/FPR1/CXCR4/CCL8/FYN/LPAR6/SAA1/ATP7B/ATP2C2/CX3CL1/TMEM178A/ATP2A3/S100A8/S100A9	54
BP	GO:0002291	T cell activation via T cell receptor contact with antigen bound to MHC molecule on antigen presenting cell	8/835	10/18723	6.29428e-10	1.0612e-08	8.38972e-09	ITGAL/HAVCR2/APBB1IP/FGL2/LILRB1/HLA-DMB/LGALS9/ICAM1	8
BP	GO:0002524	hypersensitivity	8/835	10/18723	6.29428e-10	1.0612e-08	8.38972e-09	BTK/FUT7/CCR7/FCGR2B/HLA-E/GATA3/C3/IL20RB	8
BP	GO:0032633	interleukin-4 production	13/835	33/18723	6.29796e-10	1.0612e-08	8.38972e-09	CD3E/SASH3/HAVCR2/CD86/FCER1G/FOXP3/HLA-DRB1/IRF4/HLA-E/PRKCQ/LGALS9/GATA3/IL20RB	13
BP	GO:0032673	regulation of interleukin-4 production	13/835	33/18723	6.29796e-10	1.0612e-08	8.38972e-09	CD3E/SASH3/HAVCR2/CD86/FCER1G/FOXP3/HLA-DRB1/IRF4/HLA-E/PRKCQ/LGALS9/GATA3/IL20RB	13
BP	GO:0046637	regulation of alpha-beta T cell differentiation	18/835	68/18723	6.31212e-10	1.0612e-08	8.38972e-09	SASH3/NCKAP1L/IL12RB1/TBX21/CD86/ZAP70/ZNF683/FOXP3/LILRB4/JAK3/IFNG/HLA-DRA/HLA-DRB1/IRF4/CCL19/SOCS1/LGALS9/GATA3	18
BP	GO:0030183	B cell differentiation	26/835	141/18723	6.33627e-10	1.0612e-08	8.38972e-09	CD27/NCKAP1L/BTK/SPI1/SLAMF8/PTPRC/TNFSF13B/CD79B/JAK3/ITM2A/CD79A/FCGR2B/NFAM1/GPR183/IRF8/MFNG/MS4A1/CD19/IL4I1/IKZF3/DOCK10/POU2AF1/INPP5D/VCAM1/CARD11/SFRP1	26
BP	GO:0055074	calcium ion homeostasis	52/835	460/18723	7.08127e-10	1.18132e-08	9.33939e-09	CORO1A/CXCR3/CCL5/CCR5/CXCR6/CD52/P2RY10/TRPV2/GPR65/LCK/PTPRC/FASLG/CXCL9/P2RY8/CMKLR1/CCR2/C3AR1/CXCL13/PRKCB/CCR7/FPR3/GPR174/CXCL11/CXCL10/S1PR4/CCR1/MS4A1/CCL19/CD19/CCR4/APOE/CD38/CLIC2/CCRL2/CCL3/MCOLN2/CD40/CCL13/P2RX7/CCL21/RAMP3/FPR1/CXCR4/CCL8/FYN/LPAR6/SAA1/ATP7B/ATP2C2/CX3CL1/TMEM178A/ATP2A3	52
BP	GO:0032760	positive regulation of tumor necrosis factor production	22/835	103/18723	7.22943e-10	1.20133e-08	9.49755e-09	CD2/SASH3/HAVCR2/SPN/TYROBP/PTPRC/CD84/CYBB/IFNG/LY96/CCR2/CD14/HLA-E/CCL19/CCL3/CLEC7A/LILRA5/OAS2/RASGRP1/IFIH1/LGALS9/IL33	22
BP	GO:0071347	cellular response to interleukin-1	23/835	113/18723	8.17502e-10	1.35317e-08	1.0698e-08	CCL5/CCL4/XCL2/ZBP1/GBP2/GBP1/CCL19/CCL3/CD40/CCL13/CCL18/CCL21/CCL8/GBP3/CCL22/CCL3L1/ICAM1/CCL2/CX3CL1/SFRP1/NLRP7/CHI3L1/CXCL8	23
BP	GO:0050792	regulation of viral process	28/835	164/18723	8.84967e-10	1.45917e-08	1.1536e-08	CCL5/CD4/CD74/APOBEC3H/HLA-DRB1/APOBEC3G/STAT1/TRIM22/CD209/CIITA/APOBEC3D/OAS2/IFIH1/CXCR4/MX1/ISG20/LGALS9/BST2/RSAD2/OASL/LAMP3/APOBEC3A/ISG15/IFITM1/IFIT1/IFI16/CXCL8/LTF	28
BP	GO:0070228	regulation of lymphocyte apoptotic process	16/835	54/18723	9.12265e-10	1.49837e-08	1.18459e-08	CD27/CD3G/CCL5/PDCD1/BTK/JAK3/CD74/GIMAP8/IDO1/DOCK8/IL7R/CD274/PRKCQ/LGALS9/ADAM8/BMP4	16
BP	GO:0045953	negative regulation of natural killer cell mediated cytotoxicity	10/835	18/18723	9.32728e-10	1.52609e-08	1.2065e-08	HAVCR2/LILRB1/HLA-E/KIR2DL4/HLA-F/HLA-B/HLA-A/LGALS9/HLA-G/SERPINB4	10
BP	GO:0070232	regulation of T cell apoptotic process	13/835	34/18723	9.7822e-10	1.59439e-08	1.2605e-08	CD27/CCL5/PDCD1/JAK3/GIMAP8/IDO1/DOCK8/IL7R/CD274/PRKCQ/LGALS9/ADAM8/BMP4	13
BP	GO:0045123	cellular extravasation	18/835	70/18723	1.05682e-09	1.71591e-08	1.35658e-08	ITGAL/SELPLG/JAML/SPN/FUT7/CCR2/SELL/RIPOR2/PIK3CD/PECAM1/CCL21/ITGB7/SELP/VCAM1/ICAM1/CCL2/CX3CL1/ADAM8	18
BP	GO:0002475	antigen processing and presentation via MHC class Ib	9/835	14/18723	1.09486e-09	1.77092e-08	1.40007e-08	HLA-E/TAP2/B2M/HLA-F/CD1E/HLA-H/HLA-G/CD1C/CD1A	9
BP	GO:1902622	regulation of neutrophil migration	14/835	41/18723	1.26623e-09	2.04035e-08	1.61308e-08	NCKAP1L/SLAMF8/FUT7/RHOH/CD74/C3AR1/CCR7/CCL19/RAC2/RIPOR2/MPP1/CCL21/ADAM8/CXCL8	14
BP	GO:0030101	natural killer cell activation	20/835	88/18723	1.34712e-09	2.16251e-08	1.70965e-08	CD2/CORO1A/SLAMF1/IL21R/SLAMF7/HAVCR2/TYROBP/PTPRC/ZNF683/NCR3/CD244/HLA-E/PTPN22/FGR/HLA-F/IL15RA/IL15/PIK3CD/RASGRP1/ULBP3	20
BP	GO:2000403	positive regulation of lymphocyte migration	13/835	35/18723	1.49301e-09	2.3877e-08	1.88768e-08	CCL5/AIF1/SPN/CCL4/CCR2/CXCL13/XCL2/CXCL10/DOCK8/CCL3/CCL21/TNFRSF14/ADAM8	13
BP	GO:0070227	lymphocyte apoptotic process	18/835	72/18723	1.73531e-09	2.7648e-08	2.18582e-08	CD27/CD3G/CCL5/PDCD1/BTK/FASLG/IL2RA/JAK3/CD74/GIMAP8/IDO1/DOCK8/IL7R/CD274/PRKCQ/LGALS9/ADAM8/BMP4	18
BP	GO:1903900	regulation of viral life cycle	26/835	148/18723	1.87788e-09	2.98078e-08	2.35657e-08	CCL5/CD4/CD74/APOBEC3H/HLA-DRB1/APOBEC3G/TRIM22/CD209/CIITA/APOBEC3D/OAS2/IFIH1/MX1/ISG20/LGALS9/BST2/RSAD2/OASL/LAMP3/APOBEC3A/ISG15/IFITM1/IFIT1/IFI16/CXCL8/LTF	26
BP	GO:0002438	acute inflammatory response to antigenic stimulus	11/835	24/18723	1.90533e-09	3.01311e-08	2.38213e-08	BTK/CD6/PLA2G2D/FUT7/CCR7/FCGR2B/HLA-E/ICAM1/GATA3/C3/IL20RB	11
BP	GO:0032732	positive regulation of interleukin-1 production	18/835	73/18723	2.20836e-09	3.47939e-08	2.75076e-08	IL16/PYHIN1/HAVCR2/TYROBP/IFNG/MNDA/GBP5/CCL19/AIM2/CCL3/CLEC7A/CASP1/LILRA5/P2RX7/LGALS9/SAA1/IGHD/IFI16	18
BP	GO:0051480	regulation of cytosolic calcium ion concentration	43/835	353/18723	2.28645e-09	3.58914e-08	2.83753e-08	CORO1A/CXCR3/CCR5/CXCR6/CD52/P2RY10/TRPV2/GPR65/LCK/PTPRC/FASLG/CXCL9/P2RY8/CMKLR1/CCR2/C3AR1/CXCL13/CCR7/FPR3/GPR174/CXCL11/CXCL10/S1PR4/CCR1/MS4A1/CCL19/CD19/CCR4/CD38/CLIC2/CCRL2/CCL3/MCOLN2/P2RX7/CCL21/RAMP3/FPR1/CXCR4/FYN/LPAR6/SAA1/CX3CL1/TMEM178A	43
BP	GO:0070231	T cell apoptotic process	15/835	50/18723	2.52995e-09	3.95677e-08	3.12817e-08	CD27/CCL5/PDCD1/FASLG/IL2RA/JAK3/GIMAP8/IDO1/DOCK8/IL7R/CD274/PRKCQ/LGALS9/ADAM8/BMP4	15
BP	GO:0002861	regulation of inflammatory response to antigenic stimulus	14/835	43/18723	2.59123e-09	4.02303e-08	3.18055e-08	LTA/BTK/PLA2G2D/FUT7/CCR7/HLA-DRB1/FCGR2B/HLA-E/HCK/TREM2/FGR/FYN/C3/IL20RB	14
BP	GO:0036230	granulocyte activation	14/835	43/18723	2.59123e-09	4.02303e-08	3.18055e-08	CCL5/SPI1/TYROBP/FCER1G/ITGB2/IL18RAP/CCR2/CD300A/FCGR2B/PREX1/CCL3/IL15/ITGAM/CXCL8	14
BP	GO:0002468	dendritic cell antigen processing and presentation	9/835	15/18723	2.62861e-09	4.06623e-08	3.21471e-08	FGL2/CD74/HLA-DRA/CCR7/CLEC4A/HLA-DRB1/FCGR2B/CCL19/CCL21	9
BP	GO:0032611	interleukin-1 beta production	22/835	110/18723	2.69492e-09	4.1387e-08	3.272e-08	PYHIN1/TYROBP/LILRB4/IFNG/MNDA/GBP5/CCR7/CCL19/CARD16/ACP5/TREM2/AIM2/CCL3/CLEC7A/CASP1/LILRA5/P2RX7/CARD17/LGALS9/CX3CL1/IFI16/NLRP7	22
BP	GO:0032651	regulation of interleukin-1 beta production	22/835	110/18723	2.69492e-09	4.1387e-08	3.272e-08	PYHIN1/TYROBP/LILRB4/IFNG/MNDA/GBP5/CCR7/CCL19/CARD16/ACP5/TREM2/AIM2/CCL3/CLEC7A/CASP1/LILRA5/P2RX7/CARD17/LGALS9/CX3CL1/IFI16/NLRP7	22
BP	GO:0002761	regulation of myeloid leukocyte differentiation	23/835	120/18723	2.81444e-09	4.3067e-08	3.40482e-08	EVI2B/CD4/TYROBP/LILRB1/C1QC/LILRB4/IFNG/CD74/HLA-DRB1/CCR1/TREM2/CCL3/INPP5D/CSF1/HCLS1/IL34/LIF/TMEM178A/MAFB/GPR68/LRRC17/SFRP1/LTF	23
BP	GO:0050766	positive regulation of phagocytosis	17/835	66/18723	2.98833e-09	4.5564e-08	3.60223e-08	SIRPG/NCKAP1L/IL2RG/DOCK2/FCER1G/PTPRC/CD300LF/IL2RB/IFNG/FCGR2B/TREM2/IL15RA/CLEC7A/IL15/C2/CCL2/C3	17
BP	GO:0043410	positive regulation of MAPK cascade	52/835	480/18723	3.14773e-09	4.7823e-08	3.78083e-08	CD27/SLAMF1/CCL5/LAPTM5/HAVCR2/SPI1/CD4/PTPRC/PIK3R5/CCL4/SCIMP/PIK3R6/CD74/CSF1R/XCL2/NCF1/CCR7/HLA-DRB1/FCGR2B/GPR183/CCR1/CCL19/FGD2/APOE/PTPN22/TREM2/TRAF1/CCL3/CLEC7A/CD40/CCL13/CCL18/LILRA5/CCL21/RASGRP1/RAMP3/GLIPR2/CCL8/LGALS9/MAPK8IP1/CCL22/CCL3L1/ICAM1/CCL2/IL34/LIF/CX3CL1/ADAM8/FZD7/BMP4/CHI3L1/GDF15	52
BP	GO:0043370	regulation of CD4-positive, alpha-beta T cell differentiation	15/835	51/18723	3.4375e-09	5.20396e-08	4.11418e-08	SASH3/NCKAP1L/IL12RB1/TBX21/CD86/FOXP3/JAK3/IFNG/HLA-DRA/HLA-DRB1/IRF4/CCL19/SOCS1/LGALS9/GATA3	15
BP	GO:0033077	T cell differentiation in thymus	18/835	75/18723	3.52995e-09	5.32496e-08	4.20985e-08	CD3D/CD3E/CD3G/DOCK2/PTPRC/ZAP70/FOXP3/CD74/CCR7/B2M/IL7R/RASGRP1/CARD11/GATA3/ADAM8/FZD7/MAFB/BMP4	18
BP	GO:0002717	positive regulation of natural killer cell mediated immunity	12/835	31/18723	3.68988e-09	5.54655e-08	4.38503e-08	SH2D1A/SLAMF6/LAG3/CRTAM/IL18RAP/NCR3/HLA-E/KIR2DL4/VAV1/HLA-F/RASGRP1/HLA-G	12
BP	GO:2000514	regulation of CD4-positive, alpha-beta T cell activation	17/835	67/18723	3.83977e-09	5.75155e-08	4.5471e-08	SASH3/NCKAP1L/IL12RB1/TBX21/CD86/FOXP3/JAK3/IFNG/HLA-DRA/HLA-DRB1/IRF4/CCL19/CD274/SOCS1/PRKCQ/LGALS9/GATA3	17
BP	GO:0070555	response to interleukin-1	25/835	143/18723	4.25903e-09	6.35717e-08	5.02589e-08	CCL5/CCL4/XCL2/ZBP1/GBP2/GBP1/CCL19/CD38/CCL3/CD40/CCL13/CCL18/CCL21/CCL8/GBP3/LGALS9/CCL22/CCL3L1/ICAM1/CCL2/CX3CL1/SFRP1/NLRP7/CHI3L1/CXCL8	25
BP	GO:0050764	regulation of phagocytosis	20/835	95/18723	5.58179e-09	8.30243e-08	6.5638e-08	SIRPG/NCKAP1L/IL2RG/DOCK2/FCER1G/PTPRC/CD300LF/IL2RB/IFNG/CD300A/FCGR2B/HCK/TREM2/FGR/IL15RA/CLEC7A/IL15/C2/CCL2/C3	20
BP	GO:0002287	alpha-beta T cell activation involved in immune response	17/835	69/18723	6.24657e-09	9.22671e-08	7.29452e-08	SLAMF6/IL12RB1/TBX21/CD86/SPN/FOXP3/JAK3/IFNG/BATF/HLA-DRA/HLA-DRB1/IRF4/GPR183/EOMES/CCL19/LGALS9/GATA3	17
BP	GO:0002293	alpha-beta T cell differentiation involved in immune response	17/835	69/18723	6.24657e-09	9.22671e-08	7.29452e-08	SLAMF6/IL12RB1/TBX21/CD86/SPN/FOXP3/JAK3/IFNG/BATF/HLA-DRA/HLA-DRB1/IRF4/GPR183/EOMES/CCL19/LGALS9/GATA3	17
BP	GO:0043301	negative regulation of leukocyte degranulation	8/835	12/18723	6.39108e-09	9.4075e-08	7.43745e-08	NCKAP1L/SPI1/CD84/CCR2/CD300A/FCGR2B/HLA-F/LGALS9	8
BP	GO:2000401	regulation of lymphocyte migration	16/835	61/18723	6.5419e-09	9.59629e-08	7.5867e-08	CCL5/AIF1/SPN/CCL4/CCR2/CXCL13/XCL2/CXCL10/DOCK8/RIPOR2/CD200R1/CCL3/CCL21/TNFRSF14/CCL2/ADAM8	16
BP	GO:0046641	positive regulation of alpha-beta T cell proliferation	10/835	21/18723	6.65242e-09	9.72488e-08	7.68837e-08	CD3E/RASAL3/PTPRC/ZAP70/EBI3/CCR2/HLA-E/PTPN22/HLA-A/LGALS9	10
BP	GO:0019722	calcium-mediated signaling	30/835	202/18723	6.81822e-09	9.93312e-08	7.853e-08	CD3E/TBC1D10C/CXCR3/CCR5/CXCR6/SLA2/BTK/CD4/LAT2/TRAT1/PTPRC/ZAP70/CCL4/CMKLR1/CCR2/PLEK/CCR7/GBP1/CCR1/CCR4/TREM2/CLIC2/CCRL2/CCL3/CLEC7A/P2RX7/CXCR4/SELP/VCAM1/CXCL8	30
BP	GO:0002823	negative regulation of adaptive immune response based on somatic recombination of immune receptors built from immunoglobulin superfamily domains	15/835	54/18723	8.23136e-09	1.19509e-07	9.44824e-08	SLAMF1/NCKAP1L/TBX21/HAVCR2/PTPRC/LILRB1/FOXP3/LILRB4/JAK3/FCGR2B/IL4I1/IL7R/HLA-F/HLA-G/IL20RB	15
BP	GO:0032703	negative regulation of interleukin-2 production	11/835	27/18723	8.79875e-09	1.27312e-07	1.00652e-07	LAPTM5/TBX21/HAVCR2/LAG3/PTPRC/FOXP3/LILRB4/GBP1/VSIG4/GATA3/IL20RB	11
BP	GO:0045061	thymic T cell selection	10/835	22/18723	1.1709e-08	1.68847e-07	1.33488e-07	CD3D/CD3E/CD3G/DOCK2/PTPRC/ZAP70/CD74/CCR7/CARD11/GATA3	10
BP	GO:0002444	myeloid leukocyte mediated immunity	20/835	99/18723	1.18137e-08	1.69782e-07	1.34227e-07	BTK/SPI1/TYROBP/LAT2/ITGB2/CD84/CCR2/CD300A/FCGR2B/HLA-E/RAC2/FGR/CCL3/PIK3CD/PTGDS/ITGAM/RASGRP1/MILR1/LGALS9/C3	20
BP	GO:0050869	negative regulation of B cell activation	12/835	34/18723	1.26683e-08	1.81451e-07	1.43453e-07	TBC1D10C/CTLA4/LAPTM5/BTK/TYROBP/SAMSN1/FOXP3/MNDA/CD300A/FCGR2B/INPP5D/SFRP1	12
BP	GO:0016032	viral process	46/835	415/18723	1.28061e-08	1.82809e-07	1.44526e-07	SLAMF1/CCL5/CCR5/CXCR6/SELPLG/CD86/CD4/CCL4/CD74/TNFRSF4/APOBEC3H/SIGLEC1/HLA-DRB1/APOBEC3G/APOE/STAT1/TRIM22/CD209/CIITA/CCL3/APOBEC3D/OAS2/ITGB7/TNFRSF14/IFIH1/CXCR4/MX1/CCL8/MRC1/ISG20/LGALS9/BST2/RSAD2/OASL/VPS37D/ICAM1/LAMP3/APOBEC3A/CCL2/ISG15/IFITM1/IFIT1/IFI16/IFI27/CXCL8/LTF	46
BP	GO:0032735	positive regulation of interleukin-12 production	13/835	41/18723	1.38946e-08	1.96581e-07	1.55415e-07	IL16/LAPTM5/IFNG/SCIMP/LTB/CCR7/IRF1/IRF8/CCL19/CLEC7A/CD40/LGALS9/HLA-G	13
BP	GO:1905521	regulation of macrophage migration	13/835	41/18723	1.38946e-08	1.96581e-07	1.55415e-07	SLAMF1/CCL5/SLAMF8/CMKLR1/C3AR1/CSF1R/TREM2/CD200R1/CCL3/CSF1/IL34/CX3CL1/MMP28	13
BP	GO:0010818	T cell chemotaxis	11/835	28/18723	1.39095e-08	1.96581e-07	1.55415e-07	CXCR3/CCL5/CCR2/CXCL13/XCL2/CXCL11/CXCL10/GPR183/CCL3/PIK3CD/CCL21	11
BP	GO:2001198	regulation of dendritic cell differentiation	8/835	13/18723	1.59653e-08	2.24889e-07	1.77795e-07	LILRB1/LILRB2/FCGR2B/HLA-B/TMEM176B/LGALS9/HLA-G/TMEM176A	8
BP	GO:0019079	viral genome replication	23/835	131/18723	1.62478e-08	2.28113e-07	1.80343e-07	CCL5/CXCR6/APOBEC3H/APOBEC3G/CD209/APOBEC3D/OAS2/IFIH1/MX1/CCL8/ISG20/BST2/RSAD2/OASL/APOBEC3A/CCL2/ISG15/IFITM1/IFIT1/IFI16/IFI27/CXCL8/LTF	23
BP	GO:0030225	macrophage differentiation	14/835	49/18723	1.73918e-08	2.43371e-07	1.92406e-07	SPI1/GAB3/CD4/C1QC/IFNG/CSF1R/HLA-DRB1/IL15/CSF1/HCLS1/MMP9/IL34/LIF/BMP4	14
BP	GO:0048872	homeostasis of number of cells	35/835	272/18723	1.76821e-08	2.45819e-07	1.94342e-07	SASH3/CORO1A/SIT1/NCKAP1L/IKZF1/SPI1/TNFSF13B/FOXP3/IL2RA/JAK3/CCR2/CD74/CCR7/GPR174/GPR183/TNFRSF17/B2M/CCR4/STAT1/IL7R/DOCK10/INPP5D/PIK3CD/CSF1/HCLS1/LGALS9/CCN3/ISG15/CARD11/GATA3/MAFB/BMP4/IL20RB/HCAR2/FOXA3	35
BP	GO:0002720	positive regulation of cytokine production involved in immune response	16/835	65/18723	1.76824e-08	2.45819e-07	1.94342e-07	SASH3/SLAMF1/LAPTM5/LILRB1/SCIMP/CD74/HLA-E/B2M/KIR2DL4/HLA-F/CLEC7A/TNFRSF14/HLA-A/RSAD2/HLA-G/GATA3	16
BP	GO:0048525	negative regulation of viral process	19/835	92/18723	1.87085e-08	2.59238e-07	2.0495e-07	CCL5/APOBEC3H/APOBEC3G/STAT1/CIITA/APOBEC3D/OAS2/IFIH1/MX1/ISG20/BST2/RSAD2/OASL/APOBEC3A/ISG15/IFITM1/IFIT1/IFI16/LTF	19
BP	GO:0032689	negative regulation of interferon-gamma production	13/835	42/18723	1.93066e-08	2.65793e-07	2.10133e-07	SLAMF1/CD96/LAPTM5/HAVCR2/LILRB1/FOXP3/LILRB4/HLA-DRB1/PDCD1LG2/CD274/LGALS9/GATA3/IL20RB	13
BP	GO:2000404	regulation of T cell migration	13/835	42/18723	1.93066e-08	2.65793e-07	2.10133e-07	CCL5/AIF1/SPN/CCR2/CXCL13/XCL2/CXCL10/DOCK8/RIPOR2/CD200R1/CCL21/TNFRSF14/ADAM8	13
BP	GO:0072677	eosinophil migration	10/835	23/18723	1.98887e-08	2.71206e-07	2.14412e-07	CCL5/CCL4/CD300A/CCL3/CCL13/CCL21/CCL8/CCL2/CX3CL1/ADAM8	10
BP	GO:0032635	interleukin-6 production	26/835	165/18723	1.9891e-08	2.71206e-07	2.14412e-07	SLAMF1/NCKAP1L/IL16/AIF1/HAVCR2/TYROBP/CD84/FOXP3/LILRB4/NLRC3/IFNG/LILRB2/SCIMP/CD74/PTPN22/TREM2/CD200R1/POU2AF1/CLEC7A/HLA-B/INPP5D/LILRA5/IFIH1/LGALS9/CX3CL1/IL33	26
BP	GO:0032675	regulation of interleukin-6 production	26/835	165/18723	1.9891e-08	2.71206e-07	2.14412e-07	SLAMF1/NCKAP1L/IL16/AIF1/HAVCR2/TYROBP/CD84/FOXP3/LILRB4/NLRC3/IFNG/LILRB2/SCIMP/CD74/PTPN22/TREM2/CD200R1/POU2AF1/CLEC7A/HLA-B/INPP5D/LILRA5/IFIH1/LGALS9/CX3CL1/IL33	26
BP	GO:2000406	positive regulation of T cell migration	11/835	29/18723	2.15091e-08	2.92331e-07	2.31113e-07	CCL5/AIF1/SPN/CCR2/CXCL13/XCL2/CXCL10/DOCK8/CCL21/TNFRSF14/ADAM8	11
BP	GO:0043122	regulation of I-kappaB kinase/NF-kappaB signaling	33/835	249/18723	2.18821e-08	2.96453e-07	2.34372e-07	CD4/FASLG/APOL3/LILRB4/NLRC3/RHOH/CD74/PRKCB/CCR7/HLA-DRB1/PIM2/UBD/CCL19/CARD16/STAT1/TRIM22/TREM2/TRAF1/CLEC7A/S100B/CD40/CASP1/CCL21/TNIP3/SECTM1/FYN/LGALS9/BST2/TNFSF10/CARD11/CX3CL1/BIRC3/LTF	33
BP	GO:0002643	regulation of tolerance induction	9/835	18/18723	2.26187e-08	3.05461e-07	2.41493e-07	CD3E/HAVCR2/FOXP3/LILRB4/IL2RA/LILRB2/CD274/HLA-B/HLA-G	9
BP	GO:0042119	neutrophil activation	12/835	36/18723	2.66273e-08	3.58458e-07	2.83392e-07	CCL5/SPI1/TYROBP/FCER1G/ITGB2/IL18RAP/CD300A/FCGR2B/PREX1/IL15/ITGAM/CXCL8	12
BP	GO:0030316	osteoclast differentiation	19/835	94/18723	2.70893e-08	3.63527e-07	2.874e-07	TYROBP/LILRB1/LILRB4/IFNG/CSF1R/GPR183/CCR1/TREM2/OSCAR/CCL3/INPP5D/CSF1/TMEM178A/MAFB/GPR68/LRRC17/SFRP1/GPC3/LTF	19
BP	GO:0045069	regulation of viral genome replication	18/835	85/18723	2.92559e-08	3.91367e-07	3.09409e-07	CCL5/APOBEC3H/APOBEC3G/APOBEC3D/OAS2/IFIH1/MX1/ISG20/BST2/RSAD2/OASL/APOBEC3A/ISG15/IFITM1/IFIT1/IFI16/CXCL8/LTF	18
BP	GO:0002294	CD4-positive, alpha-beta T cell differentiation involved in immune response	16/835	68/18723	3.53695e-08	4.71667e-07	3.72894e-07	SLAMF6/IL12RB1/TBX21/CD86/SPN/FOXP3/JAK3/IFNG/BATF/HLA-DRA/HLA-DRB1/IRF4/GPR183/CCL19/LGALS9/GATA3	16
BP	GO:0001771	immunological synapse formation	8/835	14/18723	3.57927e-08	4.72863e-07	3.7384e-07	HAVCR2/DOCK2/CD6/PRF1/CCR7/CCL19/DOCK8/CCL21	8
BP	GO:0002517	T cell tolerance induction	8/835	14/18723	3.57927e-08	4.72863e-07	3.7384e-07	CD3E/ICOS/FOXP3/LILRB4/IL2RA/LILRB2/HLA-B/HLA-G	8
BP	GO:0002864	regulation of acute inflammatory response to antigenic stimulus	8/835	14/18723	3.57927e-08	4.72863e-07	3.7384e-07	BTK/PLA2G2D/FUT7/CCR7/FCGR2B/HLA-E/C3/IL20RB	8
BP	GO:0002369	T cell cytokine production	12/835	37/18723	3.78168e-08	4.96521e-07	3.92543e-07	SASH3/SLAMF1/TBX21/FOXP3/LILRB4/TNFRSF1B/CCR2/B2M/HLA-F/HLA-A/RSAD2/GATA3	12
BP	GO:0002724	regulation of T cell cytokine production	12/835	37/18723	3.78168e-08	4.96521e-07	3.92543e-07	SASH3/SLAMF1/TBX21/FOXP3/LILRB4/TNFRSF1B/CCR2/B2M/HLA-F/HLA-A/RSAD2/GATA3	12
BP	GO:0043547	positive regulation of GTPase activity	33/835	255/18723	3.9283e-08	5.14008e-07	4.06368e-07	TBC1D10C/CCL5/GPR65/CCL4/ARHGAP25/CXCL13/XCL2/CCR7/CCL19/DOCK8/RASGRP2/ARHGAP45/ADAP2/RGS1/VAV1/DOCK10/PREX1/CCL3/CD40/CCL13/CCL18/CCL21/RASGRP1/CCL8/NGEF/CCL22/CCL3L1/ICAM1/CCL2/RAP1GAP/CX3CL1/SFRP1/RGL3	33
BP	GO:0031663	lipopolysaccharide-mediated signaling pathway	15/835	60/18723	3.93903e-08	5.14008e-07	4.06368e-07	CCL5/SPI1/CD6/LY86/SCIMP/LY96/CD180/CD14/CARD16/HCK/PTPN22/CCL3/CCL2/CX3CL1/LTF	15
BP	GO:0070372	regulation of ERK1 and ERK2 cascade	37/835	309/18723	4.74235e-08	6.16941e-07	4.87745e-07	TBC1D10C/SLAMF1/CCL5/HAVCR2/CD4/PTPRC/CCL4/SCIMP/CD74/CSF1R/XCL2/CCR7/HLA-DRB1/GBP1/GPR183/CCR1/CCL19/APOE/PTPN22/TREM2/CCL3/CCL13/CCL18/CCL21/RASGRP1/RAMP3/GLIPR2/CCL8/LGALS9/CCL22/CCL3L1/ICAM1/CCL2/LIF/CX3CL1/BMP4/CHI3L1	37
BP	GO:0002221	pattern recognition receptor signaling pathway	26/835	172/18723	4.7607e-08	6.17439e-07	4.8814e-07	HAVCR2/BTK/CD300LF/SCIMP/LY96/CD300A/IRF1/CD14/IRF4/CLEC4E/PTPN22/TREM2/CTSS/SLC15A3/CD40/IFI35/NR1H3/TNIP3/IFIH1/RFTN1/RSAD2/PIK3AP1/OASL/DDX60/BIRC3/LTF	26
BP	GO:0048246	macrophage chemotaxis	12/835	38/18723	5.3039e-08	6.85799e-07	5.42184e-07	SLAMF1/CCL5/SLAMF8/CMKLR1/C3AR1/CSF1R/CCL3/CSF1/SAA1/CCL2/IL34/MMP28	12
BP	GO:0045637	regulation of myeloid cell differentiation	29/835	210/18723	6.29209e-08	8.11108e-07	6.41251e-07	NCKAP1L/EVI2B/SPI1/CD4/GPR171/TYROBP/LILRB1/C1QC/LILRB4/IFNG/CD74/HLA-DRB1/CCR1/B2M/STAT1/TREM2/CCL3/INPP5D/CSF1/HCLS1/ISG15/IL34/LIF/TMEM178A/MAFB/GPR68/LRRC17/SFRP1/LTF	29
BP	GO:2000107	negative regulation of leukocyte apoptotic process	13/835	46/18723	6.52399e-08	8.38461e-07	6.62877e-07	CD27/CCL5/LILRB1/JAK3/CD74/CCR7/CCL19/DOCK8/IL7R/HCLS1/CCL21/PRKCQ/BMP4	13
BP	GO:0043372	positive regulation of CD4-positive, alpha-beta T cell differentiation	11/835	32/18723	7.09317e-08	9.08866e-07	7.18538e-07	SASH3/NCKAP1L/IL12RB1/CD86/FOXP3/IFNG/HLA-DRA/HLA-DRB1/CCL19/SOCS1/LGALS9	11
BP	GO:2000516	positive regulation of CD4-positive, alpha-beta T cell activation	12/835	39/18723	7.35192e-08	9.39191e-07	7.42512e-07	SASH3/NCKAP1L/IL12RB1/CD86/FOXP3/IFNG/HLA-DRA/HLA-DRB1/CCL19/SOCS1/PRKCQ/LGALS9	12
BP	GO:0050728	negative regulation of inflammatory response	26/835	176/18723	7.66139e-08	9.75796e-07	7.71451e-07	CST7/TNFAIP8L2/SLAMF8/PTPRC/AOAH/SIGLEC10/FOXP3/IL2RA/TNFRSF1B/NLRC3/HLA-DRB1/FCGR2B/ACP5/HCK/APOE/TREM2/FGR/CD200R1/NR1H3/FYN/SAA1/ALOX5/CCN3/GATA3/CX3CL1/IL20RB	26
BP	GO:0001562	response to protozoan	10/835	26/18723	8.17215e-08	1.03158e-06	8.15556e-07	GBP4/BATF/GBP2/IRF4/IRF8/BATF2/CLEC7A/CD40/VTCN1/GBP6	10
BP	GO:0045954	positive regulation of natural killer cell mediated cytotoxicity	10/835	26/18723	8.17215e-08	1.03158e-06	8.15556e-07	SH2D1A/SLAMF6/LAG3/CRTAM/IL18RAP/NCR3/HLA-E/VAV1/HLA-F/RASGRP1	10
BP	GO:1905523	positive regulation of macrophage migration	10/835	26/18723	8.17215e-08	1.03158e-06	8.15556e-07	SLAMF1/CCL5/CMKLR1/C3AR1/CSF1R/TREM2/CCL3/CSF1/IL34/CX3CL1	10
BP	GO:0002224	toll-like receptor signaling pathway	21/835	121/18723	8.35533e-08	1.05159e-06	8.3137e-07	HAVCR2/BTK/CD300LF/SCIMP/LY96/CD300A/IRF1/CD14/IRF4/PTPN22/TREM2/CTSS/CD40/IFI35/NR1H3/TNIP3/RFTN1/RSAD2/PIK3AP1/BIRC3/LTF	21
BP	GO:0050798	activated T cell proliferation	13/835	47/18723	8.65282e-08	1.08581e-06	8.58431e-07	SLAMF1/IL12RB1/CRTAM/FOXP3/LILRB4/IL2RA/PDCD1LG2/TMIGD2/CD274/BTN3A1/FYN/LGALS9/IGFBP2	13
BP	GO:0098883	synapse pruning	7/835	11/18723	9.654e-08	1.20789e-06	9.54939e-07	C1QA/C1QB/C1QC/TREM2/ITGAM/CX3CL1/C3	7
BP	GO:0045670	regulation of osteoclast differentiation	15/835	64/18723	9.99821e-08	1.24728e-06	9.86087e-07	TYROBP/LILRB1/LILRB4/IFNG/CCR1/TREM2/CCL3/INPP5D/CSF1/TMEM178A/MAFB/GPR68/LRRC17/SFRP1/LTF	15
BP	GO:0002526	acute inflammatory response	20/835	112/18723	1.03938e-07	1.29284e-06	1.0221e-06	BTK/CD6/PLA2G2D/FUT7/CCR7/ALOX5AP/FCGR2B/HLA-E/CD163/APOL2/VCAM1/SAA1/ICAM1/GATA3/ADAM8/C3/SAA2/S100A8/IL20RB/SERPINA1	20
BP	GO:0002886	regulation of myeloid leukocyte mediated immunity	14/835	56/18723	1.11768e-07	1.38618e-06	1.0959e-06	BTK/SPI1/TYROBP/ITGB2/CD84/CCR2/CD300A/FCGR2B/HLA-E/RAC2/FGR/ITGAM/LGALS9/C3	14
BP	GO:0043087	regulation of GTPase activity	39/835	348/18723	1.23362e-07	1.52553e-06	1.20607e-06	RASAL3/TBC1D10C/ARHGAP9/ARHGAP15/CCL5/GPR65/CCL4/ARHGAP25/CXCL13/XCL2/CCR7/CCL19/DOCK8/FGD3/FGD2/RASGRP2/ARHGAP45/ADAP2/RGS1/RIPOR2/VAV1/DOCK10/PREX1/CCL3/CD40/CCL13/CCL18/CCL21/RASGRP1/CCL8/NGEF/CCL22/CCL3L1/ICAM1/CCL2/RAP1GAP/CX3CL1/SFRP1/RGL3	39
BP	GO:0007249	I-kappaB kinase/NF-kappaB signaling	34/835	281/18723	1.28782e-07	1.58793e-06	1.2554e-06	BTK/CD4/FASLG/APOL3/LILRB4/NLRC3/RHOH/CD74/PRKCB/CCR7/HLA-DRB1/PIM2/UBD/CCL19/CARD16/STAT1/TRIM22/TREM2/TRAF1/CLEC7A/S100B/CD40/CASP1/CCL21/TNIP3/SECTM1/FYN/LGALS9/BST2/TNFSF10/CARD11/CX3CL1/BIRC3/LTF	34
BP	GO:0050856	regulation of T cell receptor signaling pathway	12/835	41/18723	1.36745e-07	1.68125e-06	1.32917e-06	SH2D1A/SLA2/UBASH3A/LAPTM5/LCK/TRAT1/LILRB4/CD300A/CCR7/GBP1/PTPN22/CARD11	12
BP	GO:0032743	positive regulation of interleukin-2 production	11/835	34/18723	1.44911e-07	1.77651e-06	1.40449e-06	CD3E/SASH3/CD86/CD4/PTPRC/CCR2/IRF4/CLEC7A/PRKCQ/CARD11/VTCN1	11
BP	GO:1902624	positive regulation of neutrophil migration	10/835	28/18723	1.86122e-07	2.27518e-06	1.79872e-06	NCKAP1L/CD74/C3AR1/CCR7/CCL19/RAC2/RIPOR2/CCL21/ADAM8/CXCL8	10
BP	GO:0046638	positive regulation of alpha-beta T cell differentiation	13/835	50/18723	1.92794e-07	2.34998e-06	1.85787e-06	SASH3/NCKAP1L/IL12RB1/CD86/ZAP70/FOXP3/LILRB4/IFNG/HLA-DRA/HLA-DRB1/CCL19/SOCS1/LGALS9	13
BP	GO:0042116	macrophage activation	19/835	106/18723	2.02912e-07	2.46625e-06	1.94979e-06	CST7/AIF1/HAVCR2/C1QA/TYROBP/PTPRC/ITGB2/CD84/IFNG/CD74/FCGR2B/TREM2/CCL3/IFI35/ITGAM/VSIG4/NR1H3/CX3CL1/IL33	19
BP	GO:0002664	regulation of T cell tolerance induction	7/835	12/18723	2.22749e-07	2.69964e-06	2.1343e-06	CD3E/FOXP3/LILRB4/IL2RA/LILRB2/HLA-B/HLA-G	7
BP	GO:0043123	positive regulation of I-kappaB kinase/NF-kappaB signaling	26/835	186/18723	2.35451e-07	2.84547e-06	2.2496e-06	CD4/FASLG/APOL3/CD74/PRKCB/CCR7/HLA-DRB1/PIM2/UBD/CCL19/CARD16/TRIM22/CLEC7A/S100B/CD40/CASP1/CCL21/SECTM1/FYN/LGALS9/BST2/TNFSF10/CARD11/CX3CL1/BIRC3/LTF	26
BP	GO:0070371	ERK1 and ERK2 cascade	37/835	330/18723	2.56332e-07	3.08905e-06	2.44216e-06	TBC1D10C/SLAMF1/CCL5/HAVCR2/CD4/PTPRC/CCL4/SCIMP/CD74/CSF1R/XCL2/CCR7/HLA-DRB1/GBP1/GPR183/CCR1/CCL19/APOE/PTPN22/TREM2/CCL3/CCL13/CCL18/CCL21/RASGRP1/RAMP3/GLIPR2/CCL8/LGALS9/CCL22/CCL3L1/ICAM1/CCL2/LIF/CX3CL1/BMP4/CHI3L1	37
BP	GO:0050729	positive regulation of inflammatory response	22/835	142/18723	3.28056e-07	3.94224e-06	3.11668e-06	IL16/LTA/BTK/IFNG/CCR2/GPSM3/ZBP1/CCR7/PLA2G7/ALOX5AP/HLA-E/TREM2/CCL3/IL15/IFI35/LILRA5/CX3CL1/ADAM8/C3/S100A8/S100A9/IL33	22
BP	GO:0045577	regulation of B cell differentiation	10/835	30/18723	3.92841e-07	4.69423e-06	3.7112e-06	CD27/NCKAP1L/BTK/SLAMF8/NFAM1/IL4I1/IKZF3/INPP5D/CARD11/SFRP1	10
BP	GO:0050858	negative regulation of antigen receptor-mediated signaling pathway	10/835	30/18723	3.92841e-07	4.69423e-06	3.7112e-06	SH2D1A/SLA2/UBASH3A/LAPTM5/LILRB4/LPXN/CD300A/FCGR2B/GBP1/PTPN22	10
BP	GO:0032731	positive regulation of interleukin-1 beta production	14/835	62/18723	4.36464e-07	5.18637e-06	4.10028e-06	PYHIN1/TYROBP/IFNG/MNDA/GBP5/CCL19/AIM2/CCL3/CLEC7A/CASP1/LILRA5/P2RX7/LGALS9/IFI16	14
BP	GO:0045576	mast cell activation	14/835	62/18723	4.36464e-07	5.18637e-06	4.10028e-06	BTK/LCP2/LAT2/CD84/CD300LF/RHOH/CD300A/RAC2/FGR/PIK3CD/PTGDS/RASGRP1/MILR1/LGALS9	14
BP	GO:0001768	establishment of T cell polarity	7/835	13/18723	4.63996e-07	5.49815e-06	4.34677e-06	DOCK2/CRTAM/CCR7/CCL19/DOCK8/RIPOR2/CCL21	7
BP	GO:0090023	positive regulation of neutrophil chemotaxis	9/835	24/18723	4.77472e-07	5.64213e-06	4.4606e-06	NCKAP1L/CD74/C3AR1/CCR7/CCL19/RAC2/RIPOR2/CCL21/CXCL8	9
BP	GO:0043300	regulation of leukocyte degranulation	12/835	46/18723	5.48353e-07	6.46175e-06	5.10858e-06	NCKAP1L/SPI1/ITGB2/CD84/CCR2/CD300A/FCGR2B/RAC2/FGR/HLA-F/ITGAM/LGALS9	12
BP	GO:0042832	defense response to protozoan	9/835	25/18723	7.16587e-07	8.39769e-06	6.6391e-06	GBP4/BATF/GBP2/IRF4/IRF8/BATF2/CLEC7A/CD40/GBP6	9
BP	GO:1901623	regulation of lymphocyte chemotaxis	9/835	25/18723	7.16587e-07	8.39769e-06	6.6391e-06	CCL5/CCL4/CCR2/CXCL13/XCL2/CXCL10/CCL3/CCL21/CCL2	9
BP	GO:0002523	leukocyte migration involved in inflammatory response	8/835	19/18723	7.37872e-07	8.57624e-06	6.78027e-06	SLAMF1/SLAMF8/FUT7/ALOX5/CX3CL1/ADAM8/S100A8/S100A9	8
BP	GO:0032695	negative regulation of interleukin-12 production	8/835	19/18723	7.37872e-07	8.57624e-06	6.78027e-06	TIGIT/SLAMF1/LILRB1/JAK3/CMKLR1/CCR7/ACP5/LILRA5	8
BP	GO:0048245	eosinophil chemotaxis	8/835	19/18723	7.37872e-07	8.57624e-06	6.78027e-06	CCL5/CCL4/CCL3/CCL13/CCL21/CCL8/CCL2/CX3CL1	8
BP	GO:0090022	regulation of neutrophil chemotaxis	10/835	32/18723	7.7767e-07	9.01419e-06	7.12651e-06	NCKAP1L/CD74/C3AR1/CCR7/CCL19/RAC2/RIPOR2/MPP1/CCL21/CXCL8	10
BP	GO:0001767	establishment of lymphocyte polarity	7/835	14/18723	8.92198e-07	1.02857e-05	8.13172e-06	DOCK2/CRTAM/CCR7/CCL19/DOCK8/RIPOR2/CCL21	7
BP	GO:0045059	positive thymic T cell selection	7/835	14/18723	8.92198e-07	1.02857e-05	8.13172e-06	CD3D/CD3E/CD3G/DOCK2/PTPRC/ZAP70/CD74	7
BP	GO:0042093	T-helper cell differentiation	14/835	66/18723	9.84347e-07	1.13173e-05	8.94733e-06	SLAMF6/IL12RB1/TBX21/CD86/SPN/FOXP3/JAK3/BATF/HLA-DRA/HLA-DRB1/IRF4/GPR183/CCL19/GATA3	14
BP	GO:0002335	mature B cell differentiation	10/835	33/18723	1.07139e-06	1.22848e-05	9.71223e-06	SPI1/SLAMF8/ITM2A/FCGR2B/GPR183/IRF8/MFNG/CD19/DOCK10/POU2AF1	10
BP	GO:0002763	positive regulation of myeloid leukocyte differentiation	13/835	58/18723	1.23185e-06	1.40868e-05	1.11368e-05	EVI2B/CD4/TYROBP/IFNG/CD74/HLA-DRB1/CCR1/TREM2/CSF1/HCLS1/IL34/LIF/GPR68	13
BP	GO:0001776	leukocyte homeostasis	16/835	87/18723	1.28943e-06	1.47057e-05	1.16262e-05	CORO1A/SIT1/NCKAP1L/TNFSF13B/FOXP3/IL2RA/JAK3/CCR2/CD74/GPR174/GPR183/TNFRSF17/DOCK10/PIK3CD/LGALS9/HCAR2	16
BP	GO:0001915	negative regulation of T cell mediated cytotoxicity	6/835	10/18723	1.39143e-06	1.57843e-05	1.24789e-05	NCKAP1L/PTPRC/LILRB1/FCGR2B/IL7R/HLA-G	6
BP	GO:0002887	negative regulation of myeloid leukocyte mediated immunity	6/835	10/18723	1.39143e-06	1.57843e-05	1.24789e-05	SPI1/CD84/CCR2/CD300A/FCGR2B/LGALS9	6
BP	GO:0002719	negative regulation of cytokine production involved in immune response	9/835	27/18723	1.51673e-06	1.70692e-05	1.34947e-05	SLAMF1/CD96/TBX21/LILRB1/FOXP3/LILRB4/JAK3/HLA-F/BST2	9
BP	GO:0010758	regulation of macrophage chemotaxis	9/835	27/18723	1.51673e-06	1.70692e-05	1.34947e-05	SLAMF1/CCL5/SLAMF8/CMKLR1/C3AR1/CSF1R/CSF1/IL34/MMP28	9
BP	GO:0071624	positive regulation of granulocyte chemotaxis	9/835	27/18723	1.51673e-06	1.70692e-05	1.34947e-05	NCKAP1L/CD74/C3AR1/CCR7/CCL19/RAC2/RIPOR2/CCL21/CXCL8	9
BP	GO:0035455	response to interferon-alpha	8/835	21/18723	1.83441e-06	2.05899e-05	1.62781e-05	PYHIN1/IFIT3/BST2/LAMP3/MX2/IFIT2/IFITM1/GATA3	8
BP	GO:0019730	antimicrobial humoral response	19/835	122/18723	1.90018e-06	2.1272e-05	1.68174e-05	RNASE6/CXCL9/CXCL13/IGHM/CXCL11/CXCL10/HLA-E/GNLY/LYZ/JCHAIN/IGKV3-20/IGHA1/CCL13/IGHA2/HLA-A/CXCL8/S100A9/LTF/KRT6A	19
BP	GO:0032814	regulation of natural killer cell activation	10/835	35/18723	1.95924e-06	2.18756e-05	1.72946e-05	HAVCR2/TYROBP/ZNF683/HLA-E/PTPN22/FGR/HLA-F/IL15RA/IL15/RASGRP1	10
BP	GO:0045671	negative regulation of osteoclast differentiation	9/835	28/18723	2.14702e-06	2.39095e-05	1.89025e-05	LILRB1/LILRB4/CCL3/INPP5D/TMEM178A/MAFB/LRRC17/SFRP1/LTF	9
BP	GO:0018108	peptidyl-tyrosine phosphorylation	38/835	375/18723	2.20362e-06	2.44757e-05	1.93502e-05	CD3E/CCL5/BTK/CD4/LCK/PTPRC/ZAP70/ITGB2/SAMSN1/ITK/LILRB4/FCGR1A/JAK3/IFNG/CD74/CSF1R/NCF1/CD300A/HCK/TREM2/FGR/CLEC7A/IL15/SOCS1/CD40/HCLS1/LILRA5/PECAM1/TNFRSF14/ENPP2/FYN/MATK/LRP4/ICAM1/IL34/LIF/SFRP1/CNTN1	38
BP	GO:0046006	regulation of activated T cell proliferation	11/835	44/18723	2.58077e-06	2.85901e-05	2.2603e-05	SLAMF1/IL12RB1/CRTAM/FOXP3/LILRB4/IL2RA/PDCD1LG2/TMIGD2/CD274/LGALS9/IGFBP2	11
BP	GO:0030224	monocyte differentiation	10/835	36/18723	2.60496e-06	2.87831e-05	2.27555e-05	CD4/CD74/CSF1R/HLA-DRB1/INPP5D/CSF1/IL34/GPR68/IFI16/BMP4	10
BP	GO:0050730	regulation of peptidyl-tyrosine phosphorylation	30/835	264/18723	2.61868e-06	2.88598e-05	2.28162e-05	CD3E/CCL5/CD4/PTPRC/ITGB2/SAMSN1/LILRB4/FCGR1A/IFNG/CD74/CSF1R/NCF1/CD300A/TREM2/CLEC7A/IL15/SOCS1/CD40/HCLS1/LILRA5/PECAM1/TNFRSF14/ENPP2/FYN/LRP4/ICAM1/IL34/LIF/SFRP1/CNTN1	30
BP	GO:0018212	peptidyl-tyrosine modification	38/835	378/18723	2.66757e-06	2.93226e-05	2.31821e-05	CD3E/CCL5/BTK/CD4/LCK/PTPRC/ZAP70/ITGB2/SAMSN1/ITK/LILRB4/FCGR1A/JAK3/IFNG/CD74/CSF1R/NCF1/CD300A/HCK/TREM2/FGR/CLEC7A/IL15/SOCS1/CD40/HCLS1/LILRA5/PECAM1/TNFRSF14/ENPP2/FYN/MATK/LRP4/ICAM1/IL34/LIF/SFRP1/CNTN1	38
BP	GO:0032693	negative regulation of interleukin-10 production	8/835	22/18723	2.77013e-06	3.03715e-05	2.40113e-05	TYROBP/LILRB1/FOXP3/LILRB4/JAK3/FCGR2B/PDCD1LG2/CD274	8
BP	GO:0045639	positive regulation of myeloid cell differentiation	17/835	103/18723	2.89904e-06	3.17031e-05	2.50641e-05	NCKAP1L/EVI2B/CD4/TYROBP/IFNG/CD74/HLA-DRB1/CCR1/STAT1/TREM2/INPP5D/CSF1/HCLS1/ISG15/IL34/LIF/GPR68	17
BP	GO:0002604	regulation of dendritic cell antigen processing and presentation	6/835	11/18723	2.94529e-06	3.19624e-05	2.52691e-05	FGL2/CD74/CCR7/FCGR2B/CCL19/CCL21	6
BP	GO:0002645	positive regulation of tolerance induction	6/835	11/18723	2.94529e-06	3.19624e-05	2.52691e-05	CD3E/FOXP3/LILRB4/LILRB2/CD274/HLA-G	6
BP	GO:0045060	negative thymic T cell selection	6/835	11/18723	2.94529e-06	3.19624e-05	2.52691e-05	CD3E/DOCK2/PTPRC/ZAP70/CD74/CCR7	6
BP	GO:0002312	B cell activation involved in immune response	15/835	82/18723	2.95413e-06	3.19767e-05	2.52804e-05	TBX21/SPI1/PTPRC/FOXP3/ITM2A/BATF/CD180/FCGR2B/GPR183/IRF8/MFNG/CD19/DOCK10/POU2AF1/CD40	15
BP	GO:0001773	myeloid dendritic cell activation	9/835	29/18723	2.99043e-06	3.22876e-05	2.55261e-05	CD2/SLAMF1/HAVCR2/DOCK2/SPI1/BATF/IRF4/UBD/BATF2	9
BP	GO:0002920	regulation of humoral immune response	11/835	45/18723	3.27909e-06	3.53146e-05	2.79193e-05	LTA/PTPRC/CXCL13/CCR7/FCGR2B/SERPING1/TREM2/VSIG4/A2M/C3/CFH	11
BP	GO:0044409	entry into host	21/835	151/18723	3.63152e-06	3.90114e-05	3.08419e-05	SLAMF1/CCR5/SELPLG/CD86/CD4/CD74/TNFRSF4/SIGLEC1/HLA-DRB1/TRIM22/CD209/CIITA/ITGB7/TNFRSF14/CXCR4/MRC1/LGALS9/ICAM1/IFITM1/CXCL8/KRT6A	21
BP	GO:1903306	negative regulation of regulated secretory pathway	8/835	23/18723	4.08183e-06	4.36662e-05	3.4522e-05	NCKAP1L/SPI1/CD84/CCR2/CD300A/FCGR2B/HLA-F/LGALS9	8
BP	GO:0019932	second-messenger-mediated signaling	33/835	312/18723	4.08537e-06	4.36662e-05	3.4522e-05	CD3E/TBC1D10C/CXCR3/CCR5/CXCR6/SLA2/BTK/CD4/LAT2/TRAT1/PTPRC/ZAP70/CCL4/CMKLR1/CCR2/PLEK/CCR7/GBP1/CCR1/CCR4/APOE/TREM2/CLIC2/CCRL2/CCL3/CLEC7A/P2RX7/FPR1/CXCR4/SELP/VCAM1/DDAH1/CXCL8	33
BP	GO:0045620	negative regulation of lymphocyte differentiation	12/835	55/18723	4.27195e-06	4.55461e-05	3.60081e-05	CTLA4/TBX21/LAG3/FGL2/FOXP3/LILRB4/JAK3/CD74/IRF1/SOCS1/SFRP1/BMP4	12
BP	GO:0060263	regulation of respiratory burst	7/835	17/18723	4.49373e-06	4.77909e-05	3.77828e-05	SLAMF8/NCF1/RAC2/JCHAIN/IGHA1/CLEC7A/IGHA2	7
BP	GO:0008360	regulation of cell shape	21/835	154/18723	4.98479e-06	5.2881e-05	4.18071e-05	CORO1A/ARHGAP15/LST1/ITGB2/RHOH/CSF1R/FMNL1/FGD3/HCK/FGD2/RAC2/FGR/CCL3/S100B/CCL13/PLEKHO1/FYN/ICAM1/CCL2/EPS8/COCH	21
BP	GO:0001774	microglial cell activation	11/835	47/18723	5.18557e-06	5.4738e-05	4.32752e-05	CST7/AIF1/C1QA/TYROBP/PTPRC/ITGB2/IFNG/TREM2/CCL3/ITGAM/CX3CL1	11
BP	GO:0045581	negative regulation of T cell differentiation	11/835	47/18723	5.18557e-06	5.4738e-05	4.32752e-05	CTLA4/TBX21/LAG3/FGL2/FOXP3/LILRB4/JAK3/CD74/IRF1/SOCS1/BMP4	11
BP	GO:0050731	positive regulation of peptidyl-tyrosine phosphorylation	24/835	193/18723	5.56448e-06	5.85923e-05	4.63223e-05	CD3E/CCL5/CD4/PTPRC/FCGR1A/IFNG/CD74/CSF1R/NCF1/TREM2/CLEC7A/IL15/CD40/HCLS1/LILRA5/PECAM1/TNFRSF14/ENPP2/FYN/LRP4/ICAM1/IL34/LIF/CNTN1	24
BP	GO:0043383	negative T cell selection	6/835	12/18723	5.66783e-06	5.92407e-05	4.68349e-05	CD3E/DOCK2/PTPRC/ZAP70/CD74/CCR7	6
BP	GO:0061517	macrophage proliferation	6/835	12/18723	5.66783e-06	5.92407e-05	4.68349e-05	CSF1R/TREM2/CSF1/IL34/CX3CL1/IL33	6
BP	GO:2000508	regulation of dendritic cell chemotaxis	6/835	12/18723	5.66783e-06	5.92407e-05	4.68349e-05	SLAMF1/SPI1/SLAMF8/CCR7/CCL21/LGALS9	6
BP	GO:0002347	response to tumor cell	10/835	39/18723	5.76924e-06	6.00058e-05	4.74398e-05	ABI3/LAPTM5/HAVCR2/SPI1/PRF1/CRTAM/HLA-DRB1/IL4I1/CD274/HLA-A	10
BP	GO:0002701	negative regulation of production of molecular mediator of immune response	10/835	39/18723	5.76924e-06	6.00058e-05	4.74398e-05	SLAMF1/CD96/TBX21/LILRB1/FOXP3/LILRB4/JAK3/FCGR2B/HLA-F/BST2	10
BP	GO:0061756	leukocyte adhesion to vascular endothelial cell	12/835	57/18723	6.34449e-06	6.58279e-05	5.20427e-05	SELPLG/SPN/ITGB2/FUT7/CCR2/SELL/CCL21/ITGB7/SELP/VCAM1/ALOX5/ICAM1	12
BP	GO:0043303	mast cell degranulation	11/835	48/18723	6.45838e-06	6.68466e-05	5.28481e-05	BTK/LAT2/CD84/CD300A/RAC2/FGR/PIK3CD/PTGDS/RASGRP1/MILR1/LGALS9	11
BP	GO:0002544	chronic inflammatory response	7/835	18/18723	7.07048e-06	7.28276e-05	5.75766e-05	CCL5/LTA/FOXP3/CXCL13/VCAM1/S100A8/S100A9	7
BP	GO:0030889	negative regulation of B cell proliferation	7/835	18/18723	7.07048e-06	7.28276e-05	5.75766e-05	CTLA4/BTK/TYROBP/MNDA/CD300A/FCGR2B/INPP5D	7
BP	GO:0002279	mast cell activation involved in immune response	11/835	49/18723	7.9952e-06	8.19557e-05	6.47931e-05	BTK/LAT2/CD84/CD300A/RAC2/FGR/PIK3CD/PTGDS/RASGRP1/MILR1/LGALS9	11
BP	GO:0002762	negative regulation of myeloid leukocyte differentiation	11/835	49/18723	7.9952e-06	8.19557e-05	6.47931e-05	LILRB1/C1QC/LILRB4/CCL3/INPP5D/TMEM178A/MAFB/GPR68/LRRC17/SFRP1/LTF	11
BP	GO:0060402	calcium ion transport into cytosol	21/835	160/18723	9.14186e-06	9.34843e-05	7.39075e-05	CORO1A/CCR5/TRPV2/LCK/PTPRC/FASLG/CXCL9/CCR7/CXCL11/CXCL10/MS4A1/CCL19/CD19/CLIC2/CCL3/MCOLN2/P2RX7/CCL21/RAMP3/FYN/CX3CL1	21
BP	GO:0032733	positive regulation of interleukin-10 production	10/835	41/18723	9.3822e-06	9.57119e-05	7.56686e-05	TIGIT/SASH3/IRF4/TREM2/CD274/CLEC7A/LILRA5/LGALS9/ISG15/IL20RB	10
BP	GO:0050901	leukocyte tethering or rolling	9/835	33/18723	9.80615e-06	9.96741e-05	7.8801e-05	SELPLG/SPN/FUT7/CCR2/SELL/CCL21/ITGB7/SELP/VCAM1	9
BP	GO:0002448	mast cell mediated immunity	11/835	50/18723	9.84088e-06	9.96741e-05	7.8801e-05	BTK/LAT2/CD84/CD300A/RAC2/FGR/PIK3CD/PTGDS/RASGRP1/MILR1/LGALS9	11
BP	GO:0038093	Fc receptor signaling pathway	11/835	50/18723	9.84088e-06	9.96741e-05	7.8801e-05	BTK/FCER1G/PTPRC/MYO1G/FCGR2B/HCK/VAV1/FGR/CD200R1/PRKCQ/FYN	11
BP	GO:0070234	positive regulation of T cell apoptotic process	6/835	13/18723	1.01283e-05	0.000102099	8.07179e-05	CCL5/PDCD1/IDO1/CD274/LGALS9/ADAM8	6
BP	GO:0072672	neutrophil extravasation	6/835	13/18723	1.01283e-05	0.000102099	8.07179e-05	JAML/FUT7/RIPOR2/PIK3CD/PECAM1/ADAM8	6
BP	GO:0002888	positive regulation of myeloid leukocyte mediated immunity	7/835	19/18723	1.07645e-05	0.000107493	8.49829e-05	BTK/SPI1/TYROBP/ITGB2/HLA-E/ITGAM/C3	7
BP	GO:0010759	positive regulation of macrophage chemotaxis	7/835	19/18723	1.07645e-05	0.000107493	8.49829e-05	SLAMF1/CCL5/CMKLR1/C3AR1/CSF1R/CSF1/IL34	7
BP	GO:0070233	negative regulation of T cell apoptotic process	7/835	19/18723	1.07645e-05	0.000107493	8.49829e-05	CD27/CCL5/JAK3/DOCK8/IL7R/PRKCQ/BMP4	7
BP	GO:0140131	positive regulation of lymphocyte chemotaxis	7/835	19/18723	1.07645e-05	0.000107493	8.49829e-05	CCL5/CCL4/CCR2/CXCL13/XCL2/CCL3/CCL21	7
BP	GO:2000108	positive regulation of leukocyte apoptotic process	8/835	26/18723	1.15438e-05	0.000115005	9.09214e-05	CCL5/PDCD1/IDO1/CD274/PIK3CD/LGALS9/ADAM8/HCAR2	8
BP	GO:0030890	positive regulation of B cell proliferation	10/835	42/18723	1.18257e-05	0.000117538	9.29244e-05	SASH3/NCKAP1L/PTPRC/TNFSF13B/CD74/TNFRSF4/GPR183/CD38/CD40/CARD11	10
BP	GO:0043030	regulation of macrophage activation	12/835	61/18723	1.32639e-05	0.000131526	0.000103983	CST7/HAVCR2/PTPRC/CD84/CD74/FCGR2B/TREM2/CCL3/VSIG4/NR1H3/CX3CL1/IL33	12
BP	GO:0034142	toll-like receptor 4 signaling pathway	10/835	43/18723	1.47982e-05	0.00014606	0.000115473	SCIMP/LY96/CD14/PTPN22/TREM2/IFI35/NR1H3/TNIP3/PIK3AP1/LTF	10
BP	GO:0042088	T-helper 1 type immune response	10/835	43/18723	1.47982e-05	0.00014606	0.000115473	SLAMF1/IL12RB1/HAVCR2/SPN/JAK3/EBI3/CCR2/IL18BP/HLA-DRB1/CCL19	10
BP	GO:0060142	regulation of syncytium formation by plasma membrane fusion	8/835	27/18723	1.57657e-05	0.000155101	0.000122621	CD53/TYROBP/CXCL9/CXCL10/TREM2/RIPOR2/PLEKHO1/GDF15	8
BP	GO:0002260	lymphocyte homeostasis	12/835	62/18723	1.57872e-05	0.000155101	0.000122621	CORO1A/SIT1/NCKAP1L/TNFSF13B/FOXP3/IL2RA/JAK3/CD74/GPR174/TNFRSF17/DOCK10/LGALS9	12
BP	GO:0035589	G protein-coupled purinergic nucleotide receptor signaling pathway	6/835	14/18723	1.70553e-05	0.000166931	0.000131974	P2RY10/GPR171/P2RY8/P2RY13/GPR34/GPR87	6
BP	GO:0044403	biological process involved in symbiotic interaction	30/835	290/18723	1.70699e-05	0.000166931	0.000131974	SLAMF1/CCL5/CCR5/SELPLG/CD86/CD4/CCL4/CD74/TNFRSF4/SIGLEC1/HLA-DRB1/APOE/TRIM22/CD209/CIITA/CCL3/ITGB7/TNFRSF14/CXCR4/CCL8/MRC1/LGALS9/APOL1/ICAM1/IFITM1/IFIT1/IFI27/CXCL8/LTF/KRT6A	30
BP	GO:0050848	regulation of calcium-mediated signaling	13/835	73/18723	1.81509e-05	0.000177096	0.00014001	CD3E/TBC1D10C/SLA2/CD4/TRAT1/ZAP70/CCL4/CMKLR1/PLEK/GBP1/TREM2/CCL3/CLEC7A	13
BP	GO:0097553	calcium ion transmembrane import into cytosol	19/835	142/18723	1.82897e-05	0.000178042	0.000140758	CORO1A/CCR5/TRPV2/LCK/PTPRC/FASLG/CXCL9/CCR7/CXCL11/CXCL10/CCL19/CD19/CLIC2/CCL3/MCOLN2/CCL21/RAMP3/FYN/CX3CL1	19
BP	GO:0042554	superoxide anion generation	10/835	44/18723	1.83916e-05	0.000178219	0.000140897	TYROBP/ITGB2/CYBB/NCF1C/NCF1/NCF4/ACP5/CLEC7A/ITGAM/DUOX2	10
BP	GO:0150076	neuroinflammatory response	10/835	44/18723	1.83916e-05	0.000178219	0.000140897	CST7/PTPRC/TNFRSF1B/IFNG/TREM2/CD200R1/CCL3/MMP9/CX3CL1/IL33	10
BP	GO:0060401	cytosolic calcium ion transport	22/835	182/18723	2.11906e-05	0.000204164	0.00016141	CORO1A/CCR5/TRPV2/LCK/PTPRC/FASLG/CXCL9/CCR7/CXCL11/CXCL10/MS4A1/CCL19/CD19/CLIC2/CCL3/MCOLN2/P2RX7/CCL21/RAMP3/FYN/CX3CL1/ATP2A3	22
BP	GO:0002313	mature B cell differentiation involved in immune response	8/835	28/18723	2.12131e-05	0.000204164	0.00016141	SPI1/ITM2A/FCGR2B/GPR183/IRF8/MFNG/DOCK10/POU2AF1	8
BP	GO:0038094	Fc-gamma receptor signaling pathway	8/835	28/18723	2.12131e-05	0.000204164	0.00016141	FCER1G/PTPRC/MYO1G/FCGR2B/HCK/VAV1/FGR/FYN	8
BP	GO:0052547	regulation of peptidase activity	41/835	461/18723	2.18912e-05	0.000210215	0.000166193	CD27/CST7/LAPTM5/LCK/FASLG/SPOCK2/CARD16/PSMB9/SERPING1/AIM2/RENBP/PSMB8/CLEC7A/CASP1/CARD17/FYN/LGALS9/BST2/A2M/MMP9/LAMP3/IFI6/TNFSF10/SORL1/C3/IFI16/ATP2A3/NLRP7/BIRC3/GPC3/S100A8/S100A9/CLDN3/SERPINA1/ANXA8/CST6/RARRES1/SERPINB4/TP63/LTF/CSTA	41
BP	GO:0046718	viral entry into host cell	19/835	144/18723	2.23474e-05	0.000214112	0.000169275	SLAMF1/CCR5/SELPLG/CD86/CD4/CD74/TNFRSF4/SIGLEC1/HLA-DRB1/TRIM22/CD209/CIITA/ITGB7/TNFRSF14/CXCR4/MRC1/LGALS9/ICAM1/IFITM1	19
BP	GO:0043373	CD4-positive, alpha-beta T cell lineage commitment	7/835	21/18723	2.29695e-05	0.000218595	0.000172819	SLAMF6/IL12RB1/TBX21/SPN/FOXP3/BATF/IRF4	7
BP	GO:0045655	regulation of monocyte differentiation	7/835	21/18723	2.29695e-05	0.000218595	0.000172819	CD4/CD74/HLA-DRB1/INPP5D/CSF1/IL34/GPR68	7
BP	GO:0150146	cell junction disassembly	7/835	21/18723	2.29695e-05	0.000218595	0.000172819	C1QA/C1QB/C1QC/TREM2/ITGAM/CX3CL1/C3	7
BP	GO:0052548	regulation of endopeptidase activity	39/835	432/18723	2.47436e-05	0.000234954	0.000185751	CD27/CST7/LAPTM5/LCK/FASLG/SPOCK2/CARD16/PSMB9/SERPING1/AIM2/RENBP/PSMB8/CLEC7A/CASP1/CARD17/FYN/LGALS9/BST2/A2M/MMP9/LAMP3/IFI6/TNFSF10/SORL1/C3/IFI16/ATP2A3/NLRP7/BIRC3/S100A8/S100A9/SERPINA1/ANXA8/CST6/RARRES1/SERPINB4/TP63/LTF/CSTA	39
BP	GO:0046007	negative regulation of activated T cell proliferation	6/835	15/18723	2.73533e-05	0.000259155	0.000204885	CRTAM/FOXP3/LILRB4/PDCD1LG2/CD274/LGALS9	6
BP	GO:0090025	regulation of monocyte chemotaxis	8/835	29/18723	2.81551e-05	0.000266159	0.000210422	CCL5/AIF1/SLAMF8/CCR2/PLA2G7/CXCL10/CCR1/CCN3	8
BP	GO:0051208	sequestering of calcium ion	17/835	122/18723	2.93235e-05	0.00027659	0.000218669	CORO1A/CCR5/LCK/PTPRC/FASLG/CXCL9/CCR7/CXCL11/CXCL10/CCL19/CD19/CLIC2/CCL3/MCOLN2/CCL21/ATP7B/CX3CL1	17
BP	GO:0050860	negative regulation of T cell receptor signaling pathway	7/835	22/18723	3.23958e-05	0.000304893	0.000241045	SH2D1A/SLA2/UBASH3A/LAPTM5/LILRB4/GBP1/PTPN22	7
BP	GO:0006816	calcium ion transport	38/835	422/18723	3.31436e-05	0.000311242	0.000246064	CORO1A/CCL5/CCR5/IL16/TRPV2/CD4/LCK/PTPRC/FASLG/LILRB1/CXCL9/CD84/CCL4/LILRB2/PRKCB/CCR7/CXCL11/CXCL10/CCR1/MS4A1/CCL19/CD19/CLIC2/CCL3/MCOLN2/LILRA5/P2RX7/CCL21/RAMP3/CXCR4/CCL8/FYN/ICAM1/CCL2/ATP2C2/CX3CL1/TSPAN13/ATP2A3	38
BP	GO:0052126	movement in host environment	21/835	175/18723	3.61422e-05	0.000338318	0.00026747	SLAMF1/CCR5/SELPLG/CD86/CD4/CD74/TNFRSF4/SIGLEC1/HLA-DRB1/TRIM22/CD209/CIITA/ITGB7/TNFRSF14/CXCR4/MRC1/LGALS9/ICAM1/IFITM1/CXCL8/KRT6A	21
BP	GO:0002765	immune response-inhibiting signal transduction	5/835	10/18723	3.64245e-05	0.000338318	0.00026747	LILRB1/LILRB4/LILRB2/HLA-G/IL20RB	5
BP	GO:0035747	natural killer cell chemotaxis	5/835	10/18723	3.64245e-05	0.000338318	0.00026747	CCL5/CCL4/CCL3/PIK3CD/CCL2	5
BP	GO:2000425	regulation of apoptotic cell clearance	5/835	10/18723	3.64245e-05	0.000338318	0.00026747	CD300LF/TREM2/C2/CCL2/C3	5
BP	GO:2000510	positive regulation of dendritic cell chemotaxis	5/835	10/18723	3.64245e-05	0.000338318	0.00026747	SLAMF1/SPI1/CCR7/CCL21/LGALS9	5
BP	GO:0060760	positive regulation of response to cytokine stimulus	11/835	57/18723	3.65574e-05	0.000338813	0.000267861	LAPTM5/CD300LF/CD74/ZBP1/TREM2/NLRC5/CASP1/CSF1/IFIH1/CXCR4/MMP12	11
BP	GO:0070229	negative regulation of lymphocyte apoptotic process	8/835	30/18723	3.6901e-05	0.000341254	0.000269791	CD27/CCL5/JAK3/CD74/DOCK8/IL7R/PRKCQ/BMP4	8
BP	GO:0045055	regulated exocytosis	25/835	230/18723	3.72576e-05	0.000343805	0.000271807	CORO1A/NCKAP1L/BTK/SPI1/LAT2/ITGB2/CD84/CCR2/PRKCB/PLEK/CD300A/FCGR2B/HCK/RAC2/FGR/HLA-F/CCL3/PIK3CD/PTGDS/ITGAM/RASGRP1/MILR1/STX11/LGALS9/SEPTIN5	25
BP	GO:1903556	negative regulation of tumor necrosis factor superfamily cytokine production	13/835	78/18723	3.77728e-05	0.000347804	0.000274969	SLAMF1/HAVCR2/LILRB1/FOXP3/NLRC3/CLEC4A/ACP5/PTPN22/TREM2/CD274/LGALS9/CX3CL1/LTF	13
BP	GO:0050830	defense response to Gram-positive bacterium	15/835	101/18723	4.01086e-05	0.000368514	0.000291342	LTA/HAVCR2/MPEG1/RNASE6/GBP4/GBP2/HLA-E/ACP5/LYZ/IL7R/FGR/TNFRSF14/HLA-A/GBP6/KRT6A	15
BP	GO:0002673	regulation of acute inflammatory response	10/835	48/18723	4.12464e-05	0.000378151	0.000298962	BTK/PLA2G2D/FUT7/CCR7/ALOX5AP/FCGR2B/HLA-E/ADAM8/C3/IL20RB	10
BP	GO:0010819	regulation of T cell chemotaxis	6/835	16/18723	4.21157e-05	0.000384464	0.000303952	CCL5/CCR2/CXCL13/XCL2/CXCL10/CCL21	6
BP	GO:0070230	positive regulation of lymphocyte apoptotic process	6/835	16/18723	4.21157e-05	0.000384464	0.000303952	CCL5/PDCD1/IDO1/CD274/LGALS9/ADAM8	6
BP	GO:0045622	regulation of T-helper cell differentiation	9/835	39/18723	4.23621e-05	0.000385885	0.000305076	IL12RB1/TBX21/CD86/FOXP3/JAK3/HLA-DRA/HLA-DRB1/IRF4/CCL19	9
BP	GO:0034340	response to type I interferon	11/835	58/18723	4.33164e-05	0.000393735	0.000311282	ZBP1/STAT1/NLRC5/SAMHD1/OAS2/MX1/ISG15/IFITM1/MMP12/IFIT1/IFI27	11
BP	GO:0002363	alpha-beta T cell lineage commitment	7/835	23/18723	4.47832e-05	0.000405336	0.000320453	SLAMF6/IL12RB1/TBX21/SPN/FOXP3/BATF/IRF4	7
BP	GO:0043369	CD4-positive or CD8-positive, alpha-beta T cell lineage commitment	7/835	23/18723	4.47832e-05	0.000405336	0.000320453	SLAMF6/IL12RB1/TBX21/SPN/FOXP3/BATF/IRF4	7
BP	GO:0051209	release of sequestered calcium ion into cytosol	16/835	115/18723	5.08791e-05	0.000459533	0.000363301	CORO1A/CCR5/LCK/PTPRC/FASLG/CXCL9/CCR7/CXCL11/CXCL10/CCL19/CD19/CLIC2/CCL3/MCOLN2/CCL21/CX3CL1	16
BP	GO:0150077	regulation of neuroinflammatory response	9/835	40/18723	5.25162e-05	0.000473313	0.000374196	CST7/PTPRC/TNFRSF1B/TREM2/CD200R1/CCL3/MMP9/CX3CL1/IL33	9
BP	GO:0051283	negative regulation of sequestering of calcium ion	16/835	116/18723	5.66213e-05	0.000509233	0.000402593	CORO1A/CCR5/LCK/PTPRC/FASLG/CXCL9/CCR7/CXCL11/CXCL10/CCL19/CD19/CLIC2/CCL3/MCOLN2/CCL21/CX3CL1	16
BP	GO:0001961	positive regulation of cytokine-mediated signaling pathway	10/835	50/18723	5.97552e-05	0.000536284	0.000423979	LAPTM5/CD300LF/CD74/ZBP1/TREM2/NLRC5/CASP1/CSF1/CXCR4/MMP12	10
BP	GO:0001779	natural killer cell differentiation	7/835	24/18723	6.08005e-05	0.000543373	0.000429583	SLAMF1/PTPRC/ZNF683/IL15RA/IL15/PIK3CD/RASGRP1	7
BP	GO:0050855	regulation of B cell receptor signaling pathway	7/835	24/18723	6.08005e-05	0.000543373	0.000429583	LPXN/PRKCB/CD300A/FCGR2B/NFAM1/CD19/PTPN22	7
BP	GO:0019835	cytolysis	8/835	32/18723	6.12642e-05	0.000544087	0.000430149	GZMM/GZMH/PRF1/GZMA/GZMB/LYZ/APOL1/KRT6A	8
BP	GO:0035456	response to interferon-beta	8/835	32/18723	6.12642e-05	0.000544087	0.000430149	PYHIN1/MNDA/IRF1/STAT1/AIM2/BST2/IFITM1/IFI16	8
BP	GO:0050850	positive regulation of calcium-mediated signaling	8/835	32/18723	6.12642e-05	0.000544087	0.000430149	CD3E/CD4/TRAT1/ZAP70/CCL4/TREM2/CCL3/CLEC7A	8
BP	GO:2000696	regulation of epithelial cell differentiation involved in kidney development	6/835	17/18723	6.26367e-05	0.000555118	0.000438869	STAT1/MMP9/LIF/GATA3/PAX8/PROM1	6
BP	GO:0002725	negative regulation of T cell cytokine production	5/835	11/18723	6.43238e-05	0.000565359	0.000446965	SLAMF1/TBX21/FOXP3/LILRB4/HLA-F	5
BP	GO:0045657	positive regulation of monocyte differentiation	5/835	11/18723	6.43238e-05	0.000565359	0.000446965	CD4/CD74/HLA-DRB1/CSF1/IL34	5
BP	GO:0097048	dendritic cell apoptotic process	5/835	11/18723	6.43238e-05	0.000565359	0.000446965	LILRB1/CCR7/CCL19/CCL21/LGALS9	5
BP	GO:2000668	regulation of dendritic cell apoptotic process	5/835	11/18723	6.43238e-05	0.000565359	0.000446965	LILRB1/CCR7/CCL19/CCL21/LGALS9	5
BP	GO:0051282	regulation of sequestering of calcium ion	16/835	118/18723	6.98396e-05	0.000612572	0.000484292	CORO1A/CCR5/LCK/PTPRC/FASLG/CXCL9/CCR7/CXCL11/CXCL10/CCL19/CD19/CLIC2/CCL3/MCOLN2/CCL21/CX3CL1	16
BP	GO:0035821	modulation of process of other organism	15/835	106/18723	7.10745e-05	0.000622121	0.000491841	CCL5/MPEG1/CD4/PRF1/CCL4/IFNG/APOE/CCL3/CLEC7A/P2RX7/CCL8/IFI27/S100A9/LTF/KRT6A	15
BP	GO:0033627	cell adhesion mediated by integrin	12/835	72/18723	7.45998e-05	0.000651637	0.000515176	CD3E/CCL5/NCKAP1L/FERMT3/ITGB2/LPXN/CXCL13/CCL21/ITGB7/CCN3/ICAM1/LIF	12
BP	GO:0002431	Fc receptor mediated stimulatory signaling pathway	8/835	33/18723	7.77308e-05	0.000675085	0.000533713	FCER1G/PTPRC/MYO1G/FCGR2B/HCK/VAV1/FGR/FYN	8
BP	GO:0045920	negative regulation of exocytosis	8/835	33/18723	7.77308e-05	0.000675085	0.000533713	NCKAP1L/SPI1/CD84/CCR2/CD300A/FCGR2B/HLA-F/LGALS9	8
BP	GO:0051924	regulation of calcium ion transport	26/835	255/18723	7.77601e-05	0.000675085	0.000533713	CORO1A/CCL5/IL16/TRPV2/CD4/LILRB1/CXCL9/CD84/CCL4/LILRB2/CXCL11/CXCL10/CCR1/CD19/CLIC2/CCL3/LILRA5/P2RX7/RAMP3/CXCR4/FYN/ICAM1/CCL2/ATP2C2/CX3CL1/TSPAN13	26
BP	GO:0031664	regulation of lipopolysaccharide-mediated signaling pathway	7/835	25/18723	8.12112e-05	0.00070361	0.000556265	LY86/SCIMP/LY96/CD180/CARD16/CX3CL1/LTF	7
BP	GO:0043277	apoptotic cell clearance	10/835	52/18723	8.48971e-05	0.000732561	0.000579153	TYROBP/CD300LF/CCR2/RHOH/RAC2/TREM2/NR1H3/C2/CCL2/C3	10
BP	GO:0071357	cellular response to type I interferon	10/835	52/18723	8.48971e-05	0.000732561	0.000579153	ZBP1/STAT1/NLRC5/SAMHD1/OAS2/ISG15/IFITM1/MMP12/IFIT1/IFI27	10
BP	GO:0051651	maintenance of location in cell	23/835	214/18723	8.94346e-05	0.000770151	0.000608872	CORO1A/CCR5/CD4/LCK/PTPRC/FASLG/CXCL9/SRGN/CCR7/CXCL11/CXCL10/CCL19/CD19/APOE/CLIC2/CCL3/MCOLN2/CCL21/ATP7B/SORL1/CX3CL1/S100A8/S100A9	23
BP	GO:0002295	T-helper cell lineage commitment	6/835	18/18723	9.04199e-05	0.000775496	0.000613097	SLAMF6/IL12RB1/TBX21/SPN/BATF/IRF4	6
BP	GO:0150079	negative regulation of neuroinflammatory response	6/835	18/18723	9.04199e-05	0.000775496	0.000613097	CST7/PTPRC/TNFRSF1B/TREM2/CD200R1/CX3CL1	6
BP	GO:0046636	negative regulation of alpha-beta T cell activation	9/835	43/18723	9.60624e-05	0.000822233	0.000650046	TBX21/LILRB1/FOXP3/JAK3/CD300A/CD274/SOCS1/TNFRSF14/LGALS9	9
BP	GO:0006801	superoxide metabolic process	12/835	74/18723	9.82023e-05	0.000838861	0.000663193	TYROBP/ITGB2/CYBB/NCF1C/NCF1/NCF4/ACP5/PREX1/CLEC7A/ITGAM/NQO1/DUOX2	12
BP	GO:0002863	positive regulation of inflammatory response to antigenic stimulus	5/835	12/18723	0.000106221	0.000898338	0.000710215	LTA/BTK/CCR7/HLA-E/C3	5
BP	GO:0033004	negative regulation of mast cell activation	5/835	12/18723	0.000106221	0.000898338	0.000710215	CD84/CD300LF/CD300A/MILR1/LGALS9	5
BP	GO:0034154	toll-like receptor 7 signaling pathway	5/835	12/18723	0.000106221	0.000898338	0.000710215	HAVCR2/SCIMP/PTPN22/RSAD2/PIK3AP1	5
BP	GO:0072182	regulation of nephron tubule epithelial cell differentiation	5/835	12/18723	0.000106221	0.000898338	0.000710215	STAT1/LIF/GATA3/PAX8/PROM1	5
BP	GO:1902563	regulation of neutrophil activation	5/835	12/18723	0.000106221	0.000898338	0.000710215	SPI1/ITGB2/CD300A/FCGR2B/ITGAM	5
BP	GO:0002418	immune response to tumor cell	7/835	26/18723	0.000106878	0.000900317	0.000711779	HAVCR2/PRF1/CRTAM/HLA-DRB1/IL4I1/CD274/HLA-A	7
BP	GO:0050857	positive regulation of antigen receptor-mediated signaling pathway	7/835	26/18723	0.000106878	0.000900317	0.000711779	LCK/TRAT1/PTPRC/PRKCB/CCR7/NFAM1/CARD11	7
BP	GO:0032642	regulation of chemokine production	14/835	98/18723	0.000110619	0.000929988	0.000735236	AIF1/HAVCR2/CD84/LILRB4/IFNG/CD74/CSF1R/TREM2/CLEC7A/MCOLN2/LGALS9/ACKR1/ALOX15B/IL33	14
BP	GO:0051701	biological process involved in interaction with host	22/835	203/18723	0.000111717	0.000937367	0.00074107	SLAMF1/CCR5/SELPLG/CD86/CD4/CD74/TNFRSF4/SIGLEC1/HLA-DRB1/TRIM22/CD209/CIITA/ITGB7/TNFRSF14/CXCR4/MRC1/LGALS9/ICAM1/IFITM1/IFIT1/CXCL8/KRT6A	22
BP	GO:0006887	exocytosis	32/835	352/18723	0.000113747	0.000952518	0.000753048	CORO1A/CCL5/NCKAP1L/SEPTIN1/BTK/SPI1/LAT2/ITGB2/CD84/MYO1G/IFNG/CCR2/PRKCB/PLEK/CD300A/FCGR2B/CCR1/HCK/RAC2/FGR/HLA-F/CCL3/PIK3CD/PTGDS/ITGAM/RASGRP1/MILR1/CCL8/STX11/LGALS9/SEPTIN5/EXOC3L4	32
BP	GO:0032602	chemokine production	14/835	99/18723	0.000123645	0.00103337	0.000816969	AIF1/HAVCR2/CD84/LILRB4/IFNG/CD74/CSF1R/TREM2/CLEC7A/MCOLN2/LGALS9/ACKR1/ALOX15B/IL33	14
BP	GO:0043031	negative regulation of macrophage activation	6/835	19/18723	0.000127184	0.00105672	0.000835429	CST7/PTPRC/FCGR2B/VSIG4/NR1H3/CX3CL1	6
BP	GO:1901739	regulation of myoblast fusion	6/835	19/18723	0.000127184	0.00105672	0.000835429	CD53/CXCL9/CXCL10/RIPOR2/PLEKHO1/GDF15	6
BP	GO:1903975	regulation of glial cell migration	6/835	19/18723	0.000127184	0.00105672	0.000835429	CCR2/GPR183/TREM2/CCL3/CSF1/CX3CL1	6
BP	GO:0002433	immune response-regulating cell surface receptor signaling pathway involved in phagocytosis	7/835	27/18723	0.000138768	0.00114625	0.000906209	PTPRC/MYO1G/FCGR2B/HCK/VAV1/FGR/FYN	7
BP	GO:0038096	Fc-gamma receptor signaling pathway involved in phagocytosis	7/835	27/18723	0.000138768	0.00114625	0.000906209	PTPRC/MYO1G/FCGR2B/HCK/VAV1/FGR/FYN	7
BP	GO:0060333	interferon-gamma-mediated signaling pathway	7/835	27/18723	0.000138768	0.00114625	0.000906209	IFNG/IRF1/HCK/STAT1/NLRC5/SOCS1/NR1H3	7
BP	GO:0032715	negative regulation of interleukin-6 production	11/835	66/18723	0.000147685	0.00121755	0.000962576	SLAMF1/NCKAP1L/HAVCR2/CD84/FOXP3/LILRB4/NLRC3/PTPN22/CD200R1/INPP5D/CX3CL1	11
BP	GO:0051092	positive regulation of NF-kappaB transcription factor activity	18/835	152/18723	0.000151189	0.00124402	0.000983509	BTK/IL18RAP/PRKCB/CARD16/TRIM22/AIM2/TRAF1/CLEC7A/CD40/PRKCQ/LGALS9/ICAM1/CARD11/CX3CL1/ADAM8/S100A8/S100A9/LTF	18
BP	GO:0031529	ruffle organization	10/835	56/18723	0.000162653	0.00133577	0.00105604	ABI3/AIF1/CSF1R/PLEK/CCR7/CARMIL2/CCL21/PFN2/ICAM1/EPS8	10
BP	GO:0051709	regulation of killing of cells of other organism	5/835	13/18723	0.000166279	0.00135938	0.00107471	PRF1/IFNG/CLEC7A/P2RX7/KRT6A	5
BP	GO:1903977	positive regulation of glial cell migration	5/835	13/18723	0.000166279	0.00135938	0.00107471	CCR2/TREM2/CCL3/CSF1/CX3CL1	5
BP	GO:0007157	heterophilic cell-cell adhesion via plasma membrane cell adhesion molecules	9/835	46/18723	0.000166487	0.00135938	0.00107471	ITGAL/CD6/JAML/CRTAM/CD209/SELP/VCAM1/ICAM1/ALCAM	9
BP	GO:0060231	mesenchymal to epithelial transition	6/835	20/18723	0.000174867	0.00142506	0.00112664	STAT1/LIF/GATA3/FZD7/BMP4/PAX8	6
BP	GO:0043029	T cell homeostasis	8/835	37/18723	0.000184544	0.00150105	0.00118671	CORO1A/SIT1/NCKAP1L/FOXP3/IL2RA/JAK3/GPR174/LGALS9	8
BP	GO:0051056	regulation of small GTPase mediated signal transduction	28/835	302/18723	0.000215429	0.00174892	0.00138268	RASAL3/ARHGAP9/ARHGAP15/CYTH4/DOCK2/P2RY10/GPR65/TAGAP/P2RY8/ARHGAP25/ARHGAP30/GPR174/ARHGDIB/DOCK8/FGD3/FGD2/ARHGAP45/APOE/RIPOR2/VAV1/PREX1/CSF1/RASGRP1/NGEF/LPAR6/RAP1GAP/ARFGEF3/EPS8	28
BP	GO:0050688	regulation of defense response to virus	11/835	69/18723	0.000222079	0.00179948	0.00142264	IL12RB1/FGL2/LILRB1/FOXP3/APOBEC3G/PTPN22/STAT1/AIM2/IL15/MMP12/IFIT1	11
BP	GO:0072538	T-helper 17 type immune response	8/835	38/18723	0.000224711	0.00181389	0.00143404	SLAMF6/IL12RB1/TBX21/FOXP3/BATF/IRF4/CLEC7A/PRKCQ	8
BP	GO:0097242	amyloid-beta clearance	8/835	38/18723	0.000224711	0.00181389	0.00143404	ITGB2/IFNG/APOE/TREM2/MSR1/ITGAM/LRP4/C3	8
BP	GO:0002360	T cell lineage commitment	7/835	29/18723	0.000225615	0.0018143	0.00143437	SLAMF6/IL12RB1/TBX21/SPN/FOXP3/BATF/IRF4	7
BP	GO:0002862	negative regulation of inflammatory response to antigenic stimulus	7/835	29/18723	0.000225615	0.0018143	0.00143437	HLA-DRB1/FCGR2B/HCK/TREM2/FGR/FYN/IL20RB	7
BP	GO:0062207	regulation of pattern recognition receptor signaling pathway	14/835	105/18723	0.000233268	0.00187231	0.00148022	CD300LF/CD300A/IRF1/IRF4/PTPN22/TREM2/SLC15A3/IFI35/NR1H3/RSAD2/OASL/DDX60/BIRC3/LTF	14
BP	GO:0030449	regulation of complement activation	6/835	21/18723	0.000235625	0.00187706	0.00148398	SERPING1/TREM2/VSIG4/A2M/C3/CFH	6
BP	GO:0033630	positive regulation of cell adhesion mediated by integrin	6/835	21/18723	0.000235625	0.00187706	0.00148398	CD3E/CCL5/NCKAP1L/CXCL13/CCL21/LIF	6
BP	GO:0070269	pyroptosis	6/835	21/18723	0.000235625	0.00187706	0.00148398	GZMA/GZMB/ZBP1/TREM2/AIM2/CASP1	6
BP	GO:0090026	positive regulation of monocyte chemotaxis	6/835	21/18723	0.000235625	0.00187706	0.00148398	CCL5/AIF1/CCR2/PLA2G7/CXCL10/CCR1	6
BP	GO:0032755	positive regulation of interleukin-6 production	13/835	93/18723	0.000240424	0.00191171	0.00151137	IL16/AIF1/TYROBP/IFNG/LILRB2/SCIMP/CD74/POU2AF1/CLEC7A/LILRA5/IFIH1/LGALS9/IL33	13
BP	GO:0043374	CD8-positive, alpha-beta T cell differentiation	5/835	14/18723	0.000249181	0.00197029	0.00155769	NCKAP1L/LILRB4/IRF1/EOMES/SOCS1	5
BP	GO:0072160	nephron tubule epithelial cell differentiation	5/835	14/18723	0.000249181	0.00197029	0.00155769	STAT1/LIF/GATA3/PAX8/PROM1	5
BP	GO:0072540	T-helper 17 cell lineage commitment	5/835	14/18723	0.000249181	0.00197029	0.00155769	SLAMF6/IL12RB1/TBX21/BATF/IRF4	5
BP	GO:0043551	regulation of phosphatidylinositol 3-kinase activity	10/835	59/18723	0.000254384	0.0020077	0.00158726	SLA2/PIK3R5/PIK3R6/CCR7/CCL19/CD19/AGAP2/FGR/SOCS1/CCL21	10
BP	GO:0052372	modulation by symbiont of entry into host	9/835	49/18723	0.000275463	0.00217003	0.0017156	CD4/CD74/HLA-DRB1/TRIM22/CIITA/LGALS9/IFITM1/CXCL8/KRT6A	9
BP	GO:0034694	response to prostaglandin	7/835	30/18723	0.00028305	0.00222568	0.0017596	CCR7/CCL19/GNG2/CCL21/PRKAA2/SFRP1/AKR1C3	7
BP	GO:0032722	positive regulation of chemokine production	11/835	71/18723	0.00028755	0.0022569	0.00178427	AIF1/HAVCR2/CD84/IFNG/CD74/CSF1R/CLEC7A/MCOLN2/LGALS9/ALOX15B/IL33	11
BP	GO:0002712	regulation of B cell mediated immunity	10/835	60/18723	0.00029324	0.00228888	0.00180956	LTA/TBX21/BTK/PTPRC/FOXP3/FCGR2B/HLA-E/TREM2/CD40/C3	10
BP	GO:0002889	regulation of immunoglobulin mediated immune response	10/835	60/18723	0.00029324	0.00228888	0.00180956	LTA/TBX21/BTK/PTPRC/FOXP3/FCGR2B/HLA-E/TREM2/CD40/C3	10
BP	GO:0009620	response to fungus	10/835	60/18723	0.00029324	0.00228888	0.00180956	BTK/SPI1/SCIMP/GNLY/CLEC4E/CLEC7A/COTL1/S100A8/S100A9/LTF	10
BP	GO:0002532	production of molecular mediator involved in inflammatory response	13/835	95/18723	0.00029786	0.00231916	0.0018335	BTK/CD6/SLAMF8/LILRB4/NLRC3/GPSM3/GBP5/NCF1/ALOX5AP/TREM2/CLEC7A/ALOX5/NLRP7	13
BP	GO:0010466	negative regulation of peptidase activity	25/835	262/18723	0.000298209	0.00231916	0.0018335	CD27/CST7/SPOCK2/CARD16/SERPING1/RENBP/CARD17/BST2/A2M/MMP9/LAMP3/IFI6/SORL1/C3/IFI16/NLRP7/BIRC3/GPC3/SERPINA1/ANXA8/CST6/RARRES1/SERPINB4/LTF/CSTA	25
BP	GO:0032816	positive regulation of natural killer cell activation	6/835	22/18723	0.000311836	0.00242072	0.00191379	TYROBP/HLA-E/HLA-F/IL15RA/IL15/RASGRP1	6
BP	GO:0060337	type I interferon signaling pathway	9/835	50/18723	0.000322813	0.00250136	0.00197754	ZBP1/STAT1/NLRC5/SAMHD1/OAS2/ISG15/IFITM1/MMP12/IFI27	9
BP	GO:0002714	positive regulation of B cell mediated immunity	8/835	40/18723	0.000326581	0.00252137	0.00199336	LTA/TBX21/BTK/PTPRC/HLA-E/TREM2/CD40/C3	8
BP	GO:0002891	positive regulation of immunoglobulin mediated immune response	8/835	40/18723	0.000326581	0.00252137	0.00199336	LTA/TBX21/BTK/PTPRC/HLA-E/TREM2/CD40/C3	8
BP	GO:0060759	regulation of response to cytokine stimulus	18/835	162/18723	0.000335895	0.00258858	0.0020465	CCL5/LAPTM5/PTPRC/CD300LF/CD74/ZBP1/CARD16/TREM2/NLRC5/SOCS1/SAMHD1/CASP1/CSF1/NR1H3/IFIH1/CXCR4/ISG15/MMP12	18
BP	GO:0051928	positive regulation of calcium ion transport	15/835	122/18723	0.000348769	0.00268294	0.0021211	CCL5/TRPV2/CXCL9/CCL4/CXCL11/CXCL10/CCR1/CD19/CCL3/LILRA5/P2RX7/RAMP3/CCL2/ATP2C2/CX3CL1	15
BP	GO:2000116	regulation of cysteine-type endopeptidase activity	23/835	235/18723	0.000357241	0.00274314	0.00216869	CD27/CST7/LAPTM5/LCK/FASLG/CARD16/PSMB9/AIM2/CLEC7A/CASP1/FYN/LGALS9/MMP9/LAMP3/IFI6/TNFSF10/IFI16/ATP2A3/BIRC3/S100A8/S100A9/TP63/LTF	23
BP	GO:0002679	respiratory burst involved in defense response	5/835	15/18723	0.000360095	0.00275511	0.00217816	SLAMF8/NCF1/HCK/TREM2/PIK3CD	5
BP	GO:0010820	positive regulation of T cell chemotaxis	5/835	15/18723	0.000360095	0.00275511	0.00217816	CCL5/CCR2/CXCL13/XCL2/CCL21	5
BP	GO:0001959	regulation of cytokine-mediated signaling pathway	17/835	150/18723	0.000385554	0.00294461	0.00232797	CCL5/LAPTM5/PTPRC/CD300LF/CD74/ZBP1/CARD16/TREM2/NLRC5/SOCS1/SAMHD1/CASP1/CSF1/NR1H3/CXCR4/ISG15/MMP12	17
BP	GO:0050691	regulation of defense response to virus by host	8/835	41/18723	0.00039008	0.00297384	0.00235108	IL12RB1/LILRB1/APOBEC3G/PTPN22/STAT1/AIM2/IL15/MMP12	8
BP	GO:0010951	negative regulation of endopeptidase activity	24/835	252/18723	0.000401603	0.0030562	0.00241619	CD27/CST7/SPOCK2/CARD16/SERPING1/RENBP/CARD17/BST2/A2M/MMP9/LAMP3/IFI6/SORL1/C3/IFI16/NLRP7/BIRC3/SERPINA1/ANXA8/CST6/RARRES1/SERPINB4/LTF/CSTA	24
BP	GO:0034695	response to prostaglandin E	6/835	23/18723	0.00040609	0.00307934	0.00243449	CCR7/CCL19/GNG2/CCL21/PRKAA2/SFRP1	6
BP	GO:0060143	positive regulation of syncytium formation by plasma membrane fusion	6/835	23/18723	0.00040609	0.00307934	0.00243449	CD53/TYROBP/CXCL9/TREM2/RIPOR2/GDF15	6
BP	GO:0097305	response to alcohol	24/835	253/18723	0.000425458	0.00322046	0.00254605	CD27/CCR5/SPI1/MAP4K1/FOXP3/CYBB/CCR7/CD14/CCL19/TBXAS1/GNG2/CCL3/CCL21/FYN/VCAM1/PRKAA2/ICAM1/GATA3/EPS8/SFRP1/NQO1/AKR1C3/S100A8/CLDN3	24
BP	GO:0002218	activation of innate immune response	9/835	52/18723	0.000437762	0.00330771	0.00261503	PYHIN1/TYROBP/MNDA/ZBP1/HCK/AIM2/CLEC7A/FYN/IFI16	9
BP	GO:1901222	regulation of NIK/NF-kappaB signaling	14/835	112/18723	0.000458322	0.00345692	0.002733	CD27/LAPTM5/HAVCR2/SPI1/CD86/NLRC3/CD14/CCL19/PTPN22/TREM2/IFI35/LGALS9/CCN3/EDARADD	14
BP	GO:0034121	regulation of toll-like receptor signaling pathway	11/835	75/18723	0.000467956	0.00352334	0.00278551	CD300LF/CD300A/IRF1/IRF4/PTPN22/TREM2/IFI35/NR1H3/RSAD2/BIRC3/LTF	11
BP	GO:0032874	positive regulation of stress-activated MAPK cascade	15/835	126/18723	0.000494389	0.00371578	0.00293765	CD27/SLAMF1/SPI1/SCIMP/NCF1/CCR7/FCGR2B/CCL19/TRAF1/CLEC7A/CCL21/RASGRP1/MAPK8IP1/FZD7/BMP4	15
BP	GO:0048017	inositol lipid-mediated signaling	19/835	182/18723	0.00051274	0.00384691	0.00304131	HCST/CCL5/PIK3R5/NLRC3/CSF1R/NCF1/PPP1R16B/PLCB2/ADAP2/TREM2/FGR/PIK3CD/HCLS1/RASGRP1/SELP/FYN/PIK3AP1/GATA3/PLCB4	19
BP	GO:0002726	positive regulation of T cell cytokine production	6/835	24/18723	0.000521187	0.0038897	0.00307515	SASH3/SLAMF1/B2M/HLA-A/RSAD2/GATA3	6
BP	GO:0002922	positive regulation of humoral immune response	6/835	24/18723	0.000521187	0.0038897	0.00307515	LTA/PTPRC/CCR7/FCGR2B/TREM2/C3	6
BP	GO:0035458	cellular response to interferon-beta	6/835	24/18723	0.000521187	0.0038897	0.00307515	PYHIN1/MNDA/IRF1/STAT1/AIM2/IFI16	6
BP	GO:1901214	regulation of neuron death	28/835	319/18723	0.000523303	0.00389865	0.00308222	CORO1A/CCL5/C1QA/TYROBP/ITGB2/FASLG/TNFRSF1B/IFNG/FCGR2B/AGAP2/APOE/TREM2/HLA-F/CD200R1/CCL3/CSF1/ITGAM/FYN/CCL2/SIX4/SORL1/GATA3/CX3CL1/ADAM8/TRIM2/NQO1/TOX3/SNCG	28
BP	GO:0032720	negative regulation of tumor necrosis factor production	11/835	76/18723	0.000525495	0.00390814	0.00308973	SLAMF1/HAVCR2/LILRB1/FOXP3/NLRC3/CLEC4A/ACP5/PTPN22/TREM2/LGALS9/CX3CL1	11
BP	GO:0071353	cellular response to interleukin-4	7/835	33/18723	0.000528618	0.0039245	0.00310266	CORO1A/IL2RG/CD300LF/JAK3/RUFY4/MRC1/GATA3	7
BP	GO:0070304	positive regulation of stress-activated protein kinase signaling cascade	15/835	128/18723	0.000584867	0.00433453	0.00342683	CD27/SLAMF1/SPI1/SCIMP/NCF1/CCR7/FCGR2B/CCL19/TRAF1/CLEC7A/CCL21/RASGRP1/MAPK8IP1/FZD7/BMP4	15
BP	GO:0032418	lysosome localization	11/835	77/18723	0.000588824	0.00435628	0.00344402	BTK/LAT2/CD84/CD300A/RAC2/FGR/PIK3CD/PTGDS/RASGRP1/MILR1/LGALS9	11
BP	GO:0045638	negative regulation of myeloid cell differentiation	12/835	90/18723	0.000639199	0.00472075	0.00373216	GPR171/LILRB1/C1QC/LILRB4/CCL3/INPP5D/TMEM178A/MAFB/GPR68/LRRC17/SFRP1/LTF	12
BP	GO:0035590	purinergic nucleotide receptor signaling pathway	7/835	34/18723	0.000640336	0.00472095	0.00373232	P2RY10/GPR171/P2RY8/P2RY13/GPR34/P2RX7/GPR87	7
BP	GO:0062208	positive regulation of pattern recognition receptor signaling pathway	8/835	44/18723	0.000643008	0.00473245	0.00374141	PTPN22/SLC15A3/IFI35/NR1H3/RSAD2/OASL/DDX60/LTF	8
BP	GO:0038061	NIK/NF-kappaB signaling	16/835	143/18723	0.000652104	0.0047911	0.00378779	CD27/LAPTM5/HAVCR2/SPI1/CD86/NLRC3/CD14/CCL19/PTPN22/TREM2/IFI35/LGALS9/CCN3/EDARADD/BIRC3/CHI3L1	16
BP	GO:0010560	positive regulation of glycoprotein biosynthetic process	6/835	25/18723	0.000660127	0.00481677	0.00380808	CCR7/CCL19/IL15/CCL21/SLC2A10/IL33	6
BP	GO:0033622	integrin activation	6/835	25/18723	0.000660127	0.00481677	0.00380808	FERMT3/CXCL13/PLEK/MZB1/SELP/CX3CL1	6
BP	GO:0098581	detection of external biotic stimulus	6/835	25/18723	0.000660127	0.00481677	0.00380808	LY96/HLA-DRB1/TREM2/CLEC7A/HLA-B/HLA-A	6
BP	GO:1904996	positive regulation of leukocyte adhesion to vascular endothelial cell	6/835	25/18723	0.000660127	0.00481677	0.00380808	ITGB2/FUT7/CCR2/SELP/ALOX5/ICAM1	6
BP	GO:0070383	DNA cytosine deamination	4/835	10/18723	0.00066468	0.00484169	0.00382778	APOBEC3H/APOBEC3G/APOBEC3D/APOBEC3A	4
BP	GO:0090713	immunological memory process	5/835	17/18723	0.000688795	0.00500877	0.00395987	IL12RB1/FGL2/HLA-DRA/HLA-DRB1/TNFRSF14	5
BP	GO:0061844	antimicrobial humoral immune response mediated by antimicrobial peptide	11/835	79/18723	0.000734658	0.00533317	0.00421633	RNASE6/CXCL9/CXCL13/CXCL11/CXCL10/GNLY/CCL13/CXCL8/S100A9/LTF/KRT6A	11
BP	GO:0009988	cell-cell recognition	10/835	68/18723	0.000820535	0.00593632	0.00469318	HAVCR2/DOCK2/CD6/PRF1/CCR7/CCL19/DOCK8/CD209/FOLR2/CCL21	10
BP	GO:0031640	killing of cells of other organism	10/835	68/18723	0.000820535	0.00593632	0.00469318	PRF1/IFNG/GNLY/LYZ/CLEC7A/CCL13/P2RX7/APOL1/LTF/KRT6A	10
BP	GO:0009164	nucleoside catabolic process	6/835	26/18723	0.000826101	0.00595633	0.004709	APOBEC3H/ADA2/APOBEC3G/APOBEC3D/APOBEC3A/GDA	6
BP	GO:0045672	positive regulation of osteoclast differentiation	6/835	26/18723	0.000826101	0.00595633	0.004709	TYROBP/IFNG/CCR1/TREM2/CSF1/GPR68	6
BP	GO:1903531	negative regulation of secretion by cell	16/835	147/18723	0.000881226	0.00634304	0.00501472	NCKAP1L/SPI1/LILRB1/CD84/TNFRSF1B/CCR2/CD300A/FCGR2B/APOE/HLA-F/NR1H3/LGALS9/RSAD2/CCN3/LIF/SFRP1	16
BP	GO:0002283	neutrophil activation involved in immune response	5/835	18/18723	0.000918939	0.00655708	0.00518395	SPI1/TYROBP/FCER1G/ITGB2/ITGAM	5
BP	GO:0031643	positive regulation of myelination	5/835	18/18723	0.000918939	0.00655708	0.00518395	CST7/TNFRSF1B/ITGAX/S100B/MYRF	5
BP	GO:0002691	regulation of cellular extravasation	7/835	36/18723	0.000919521	0.00655708	0.00518395	FUT7/CCR2/RIPOR2/CCL21/SELP/ICAM1/ADAM8	7
BP	GO:0042092	type 2 immune response	7/835	36/18723	0.000919521	0.00655708	0.00518395	TBX21/CD86/BATF/CCR2/CD74/RSAD2/GATA3	7
BP	GO:0070670	response to interleukin-4	7/835	36/18723	0.000919521	0.00655708	0.00518395	CORO1A/IL2RG/CD300LF/JAK3/RUFY4/MRC1/GATA3	7
BP	GO:0051897	positive regulation of protein kinase B signaling	14/835	120/18723	0.000920211	0.00655708	0.00518395	PIK3R5/CCR7/CCL19/CCL3/PIK3CD/HCLS1/CCL21/RAMP3/GATA3/CX3CL1/ADAM8/CHI3L1/AKR1C3/GDF15	14
BP	GO:1901224	positive regulation of NIK/NF-kappaB signaling	10/835	69/18723	0.000921968	0.00655861	0.00518516	CD27/LAPTM5/HAVCR2/CD86/CD14/CCL19/TREM2/IFI35/LGALS9/EDARADD	10
BP	GO:0007229	integrin-mediated signaling pathway	13/835	107/18723	0.000947504	0.00672902	0.00531988	ITGAL/FERMT3/ITGB2/PLEK/FYB1/ITGAX/HCK/VAV1/FGR/ITGAM/ITGB7/ISG15/SLC2A10	13
BP	GO:0001787	natural killer cell proliferation	4/835	11/18723	0.00100774	0.00708583	0.00560197	SLAMF1/HLA-E/PTPN22/IL15	4
BP	GO:0002357	defense response to tumor cell	4/835	11/18723	0.00100774	0.00708583	0.00560197	ABI3/LAPTM5/SPI1/PRF1	4
BP	GO:0033632	regulation of cell-cell adhesion mediated by integrin	4/835	11/18723	0.00100774	0.00708583	0.00560197	CD3E/CCL5/FERMT3/CXCL13	4
BP	GO:0035457	cellular response to interferon-alpha	4/835	11/18723	0.00100774	0.00708583	0.00560197	PYHIN1/IFIT3/IFIT2/GATA3	4
BP	GO:0046598	positive regulation of viral entry into host cell	4/835	11/18723	0.00100774	0.00708583	0.00560197	CD4/CD74/HLA-DRB1/LGALS9	4
BP	GO:0075294	positive regulation by symbiont of entry into host	4/835	11/18723	0.00100774	0.00708583	0.00560197	CD4/CD74/HLA-DRB1/LGALS9	4
BP	GO:0002825	regulation of T-helper 1 type immune response	6/835	27/18723	0.00102248	0.00717762	0.00567454	SLAMF1/IL12RB1/HAVCR2/JAK3/CCR2/CCL19	6
BP	GO:0048015	phosphatidylinositol-mediated signaling	18/835	178/18723	0.00103248	0.0072359	0.00572061	HCST/CCL5/PIK3R5/NLRC3/CSF1R/NCF1/PPP1R16B/PLCB2/TREM2/FGR/PIK3CD/HCLS1/RASGRP1/SELP/FYN/PIK3AP1/GATA3/PLCB4	18
BP	GO:0032479	regulation of type I interferon production	12/835	95/18723	0.00104151	0.00727517	0.00575165	HAVCR2/LILRB1/NLRC3/IRF1/CD14/IRF8/PTPN22/STAT1/OAS2/IFIH1/ISG15/MMP12	12
BP	GO:0032606	type I interferon production	12/835	95/18723	0.00104151	0.00727517	0.00575165	HAVCR2/LILRB1/NLRC3/IRF1/CD14/IRF8/PTPN22/STAT1/OAS2/IFIH1/ISG15/MMP12	12
BP	GO:1905332	positive regulation of morphogenesis of an epithelium	7/835	37/18723	0.00109102	0.0076085	0.00601518	ITGAX/PIK3CD/SIX4/LIF/GATA3/BMP4/PAX8	7
BP	GO:0043550	regulation of lipid kinase activity	10/835	71/18723	0.00115574	0.00804665	0.00636158	SLA2/PIK3R5/PIK3R6/CCR7/CCL19/CD19/AGAP2/FGR/SOCS1/CCL21	10
BP	GO:0002686	negative regulation of leukocyte migration	8/835	48/18723	0.00117009	0.00812002	0.00641958	SLAMF8/CD300A/RIPOR2/CD200R1/CCL21/CCN3/CCL2/MMP28	8
BP	GO:0033628	regulation of cell adhesion mediated by integrin	8/835	48/18723	0.00117009	0.00812002	0.00641958	CD3E/CCL5/NCKAP1L/FERMT3/LPXN/CXCL13/CCL21/LIF	8
BP	GO:0002281	macrophage activation involved in immune response	5/835	19/18723	0.00120171	0.00827196	0.0065397	HAVCR2/TYROBP/IFNG/TREM2/IFI35	5
BP	GO:0032616	interleukin-13 production	5/835	19/18723	0.00120171	0.00827196	0.0065397	IRF4/HLA-E/LILRA5/LGALS9/GATA3	5
BP	GO:0032656	regulation of interleukin-13 production	5/835	19/18723	0.00120171	0.00827196	0.0065397	IRF4/HLA-E/LILRA5/LGALS9/GATA3	5
BP	GO:0045091	regulation of single stranded viral RNA replication via double stranded DNA intermediate	5/835	19/18723	0.00120171	0.00827196	0.0065397	APOBEC3H/APOBEC3G/APOBEC3D/APOBEC3A/CXCL8	5
BP	GO:1903978	regulation of microglial cell activation	5/835	19/18723	0.00120171	0.00827196	0.0065397	CST7/PTPRC/TREM2/CCL3/CX3CL1	5
BP	GO:0098586	cellular response to virus	11/835	84/18723	0.00123452	0.00848409	0.00670742	CCL5/CXCL10/CCL19/POU2AF1/IFIH1/LGALS9/OASL/IFI6/DDX60/MMP12/BIRC3	11
BP	GO:0097696	receptor signaling pathway via STAT	18/835	181/18723	0.00125089	0.00856825	0.00677395	CCL5/IL10RA/PTPRC/JAK3/IFNG/CCR2/STAT4/CSF1R/CD300A/STAT1/IL7R/IL15/SOCS1/CD40/HCLS1/FYN/CCL2/LIF	18
BP	GO:0002675	positive regulation of acute inflammatory response	6/835	28/18723	0.00125281	0.00856825	0.00677395	BTK/CCR7/ALOX5AP/HLA-E/ADAM8/C3	6
BP	GO:1903020	positive regulation of glycoprotein metabolic process	6/835	28/18723	0.00125281	0.00856825	0.00677395	CCR7/CCL19/IL15/CCL21/SLC2A10/IL33	6
BP	GO:0019731	antibacterial humoral response	9/835	60/18723	0.00128042	0.00874305	0.00691214	RNASE6/IGHM/HLA-E/JCHAIN/IGKV3-20/IGHA1/IGHA2/HLA-A/LTF	9
BP	GO:0009595	detection of biotic stimulus	7/835	38/18723	0.00128663	0.00877138	0.00693454	CRTAM/LY96/HLA-DRB1/TREM2/CLEC7A/HLA-B/HLA-A	7
BP	GO:0043903	regulation of biological process involved in symbiotic interaction	10/835	72/18723	0.00128957	0.00877735	0.00693926	CD4/CD74/HLA-DRB1/TRIM22/CIITA/LGALS9/IFITM1/CXCL8/LTF/KRT6A	10
BP	GO:0050832	defense response to fungus	8/835	49/18723	0.00134465	0.00913763	0.0072241	SPI1/GNLY/CLEC4E/CLEC7A/COTL1/S100A8/S100A9/LTF	8
BP	GO:0002637	regulation of immunoglobulin production	10/835	73/18723	0.00143576	0.00970964	0.00767632	SASH3/TBX21/CD86/PTPRC/FOXP3/TNFRSF4/FCGR2B/HLA-E/MZB1/CD40	10
BP	GO:0034113	heterotypic cell-cell adhesion	9/835	61/18723	0.00144372	0.00970964	0.00767632	CD2/LCK/PTPRC/ITGB2/LILRB2/ITGAX/CD200R1/ITGB7/VCAM1	9
BP	GO:0006216	cytidine catabolic process	4/835	12/18723	0.0014585	0.00970964	0.00767632	APOBEC3H/APOBEC3G/APOBEC3D/APOBEC3A	4
BP	GO:0009972	cytidine deamination	4/835	12/18723	0.0014585	0.00970964	0.00767632	APOBEC3H/APOBEC3G/APOBEC3D/APOBEC3A	4
BP	GO:0016554	cytidine to uridine editing	4/835	12/18723	0.0014585	0.00970964	0.00767632	APOBEC3H/APOBEC3G/APOBEC3D/APOBEC3A	4
BP	GO:0032736	positive regulation of interleukin-13 production	4/835	12/18723	0.0014585	0.00970964	0.00767632	IRF4/HLA-E/LGALS9/GATA3	4
BP	GO:0032823	regulation of natural killer cell differentiation	4/835	12/18723	0.0014585	0.00970964	0.00767632	ZNF683/IL15RA/IL15/RASGRP1	4
BP	GO:0034145	positive regulation of toll-like receptor 4 signaling pathway	4/835	12/18723	0.0014585	0.00970964	0.00767632	PTPN22/IFI35/NR1H3/LTF	4
BP	GO:0043380	regulation of memory T cell differentiation	4/835	12/18723	0.0014585	0.00970964	0.00767632	IL12RB1/FGL2/HLA-DRA/HLA-DRB1	4
BP	GO:0046087	cytidine metabolic process	4/835	12/18723	0.0014585	0.00970964	0.00767632	APOBEC3H/APOBEC3G/APOBEC3D/APOBEC3A	4
BP	GO:0060907	positive regulation of macrophage cytokine production	4/835	12/18723	0.0014585	0.00970964	0.00767632	LAPTM5/LILRB1/CD74/HLA-G	4
BP	GO:0072683	T cell extravasation	4/835	12/18723	0.0014585	0.00970964	0.00767632	ITGAL/CCR2/ICAM1/CCL2	4
BP	GO:2001204	regulation of osteoclast development	4/835	12/18723	0.0014585	0.00970964	0.00767632	TYROBP/LILRB1/GPR68/LTF	4
BP	GO:0033209	tumor necrosis factor-mediated signaling pathway	12/835	99/18723	0.00149807	0.00995571	0.00787086	LAPTM5/TNFSF13B/TNFRSF1B/TNFRSF4/TNFRSF17/CARD16/STAT1/AIM2/TRAF1/CASP1/TNFRSF14/BIRC3	12
BP	GO:0022604	regulation of cell morphogenesis	26/835	309/18723	0.00150014	0.00995571	0.00787086	CORO1A/ARHGAP15/LST1/ITGB2/RHOH/CSF1R/GBP1/FMNL1/FGD3/HCK/FGD2/RAC2/FGR/PREX1/CCL3/S100B/CCL13/PLEKHO1/CXCR4/ENPP2/FYN/ICAM1/CCL2/EPS8/COCH/CLDN3	26
BP	GO:0072539	T-helper 17 cell differentiation	6/835	29/18723	0.00152077	0.0100769	0.00796666	SLAMF6/IL12RB1/TBX21/FOXP3/BATF/IRF4	6
BP	GO:0002639	positive regulation of immunoglobulin production	8/835	50/18723	0.00153929	0.0101204	0.00800105	SASH3/TBX21/CD86/PTPRC/TNFRSF4/HLA-E/MZB1/CD40	8
BP	GO:0002834	regulation of response to tumor cell	5/835	20/18723	0.00154399	0.0101204	0.00800105	HAVCR2/CRTAM/HLA-DRB1/IL4I1/CD274	5
BP	GO:0002837	regulation of immune response to tumor cell	5/835	20/18723	0.00154399	0.0101204	0.00800105	HAVCR2/CRTAM/HLA-DRB1/IL4I1/CD274	5
BP	GO:0039692	single stranded viral RNA replication via double stranded DNA intermediate	5/835	20/18723	0.00154399	0.0101204	0.00800105	APOBEC3H/APOBEC3G/APOBEC3D/APOBEC3A/CXCL8	5
BP	GO:0043011	myeloid dendritic cell differentiation	5/835	20/18723	0.00154399	0.0101204	0.00800105	SPI1/BATF/IRF4/UBD/BATF2	5
BP	GO:0043651	linoleic acid metabolic process	5/835	20/18723	0.00154399	0.0101204	0.00800105	ALOX5/FADS1/FADS2/ALOX15B/GSTA1	5
BP	GO:0046629	gamma-delta T cell activation	5/835	20/18723	0.00154399	0.0101204	0.00800105	NCKAP1L/JAML/PTPRC/LILRB1/ITK	5
BP	GO:0007259	receptor signaling pathway via JAK-STAT	17/835	170/18723	0.00158824	0.0103944	0.0082177	CCL5/IL10RA/PTPRC/JAK3/IFNG/CCR2/STAT4/CSF1R/CD300A/STAT1/IL15/SOCS1/CD40/HCLS1/FYN/CCL2/LIF	17
BP	GO:0051235	maintenance of location	27/835	327/18723	0.00161784	0.0105719	0.00835801	CORO1A/CCR5/CD4/LCK/PTPRC/FASLG/CXCL9/SRGN/CCR7/CXCL11/CXCL10/CCL19/CD19/APOE/TREM2/CLIC2/CCL3/MSR1/MCOLN2/CCL21/NR1H3/ATP7B/SORL1/CX3CL1/C3/S100A8/S100A9	27
BP	GO:0070997	neuron death	29/835	361/18723	0.00168423	0.0109888	0.00868762	CORO1A/CCL5/C1QA/TYROBP/ITGB2/FASLG/TNFRSF1B/IFNG/FCGR2B/AGAP2/APOE/TREM2/HLA-F/CD200R1/CCL3/CSF1/ITGAM/FYN/CCL2/SIX4/SORL1/GATA3/CX3CL1/ADAM8/TRIM2/NQO1/TOX3/SNCG/TP63	29
BP	GO:0051048	negative regulation of secretion	17/835	171/18723	0.00169232	0.0110247	0.00871596	NCKAP1L/SPI1/LILRB1/CD84/TNFRSF1B/CCR2/CD74/CD300A/FCGR2B/APOE/HLA-F/NR1H3/LGALS9/RSAD2/CCN3/LIF/SFRP1	17
BP	GO:1904994	regulation of leukocyte adhesion to vascular endothelial cell	7/835	40/18723	0.00175937	0.011444	0.00904748	ITGB2/FUT7/CCR2/CCL21/SELP/ALOX5/ICAM1	7
BP	GO:0002262	myeloid cell homeostasis	16/835	157/18723	0.00176976	0.011494	0.00908698	NCKAP1L/IKZF1/SPI1/FOXP3/JAK3/CCR2/B2M/STAT1/INPP5D/PIK3CD/HCLS1/ISG15/GATA3/MAFB/BMP4/HCAR2	16
BP	GO:1901136	carbohydrate derivative catabolic process	17/835	172/18723	0.00180207	0.011686	0.0092388	AOAH/APOBEC3H/ADA2/APOBEC3G/TYMP/RENBP/FBXO6/SAMHD1/APOBEC3D/CHIT1/CHI3L2/APOBEC3A/MMP12/GDA/CHI3L1/FBXO2/NCCRP1	17
BP	GO:0030278	regulation of ossification	13/835	115/18723	0.00184578	0.0119512	0.00944849	SRGN/CCR1/CCL3/CSF1/P2RX7/LRP4/ALOX5/ISG15/BMPR1B/SFRP1/BMP4/MGP/LTF	13
BP	GO:0042454	ribonucleoside catabolic process	5/835	21/18723	0.00195285	0.0126211	0.00997805	APOBEC3H/ADA2/APOBEC3G/APOBEC3D/APOBEC3A	5
BP	GO:0097191	extrinsic apoptotic signaling pathway	20/835	219/18723	0.00195739	0.0126211	0.00997805	CD27/SPI1/PTPRC/FASLG/TNFRSF1B/IFNG/TMC8/TRAF1/BCL2A1/TNFSF12/P2RX7/FYN/ICAM1/IFI6/TNFSF10/CX3CL1/BMPR1B/SFRP1/IFI27/BMP4	20
BP	GO:0014065	phosphatidylinositol 3-kinase signaling	15/835	144/18723	0.00195813	0.0126211	0.00997805	HCST/CCL5/PIK3R5/NLRC3/NCF1/PPP1R16B/TREM2/FGR/PIK3CD/HCLS1/RASGRP1/SELP/FYN/PIK3AP1/GATA3	15
BP	GO:0046330	positive regulation of JNK cascade	11/835	89/18723	0.0019853	0.0127768	0.0101012	CD27/SLAMF1/NCF1/CCR7/FCGR2B/CCL19/TRAF1/CCL21/RASGRP1/MAPK8IP1/FZD7	11
BP	GO:0002430	complement receptor mediated signaling pathway	4/835	13/18723	0.00203282	0.0129844	0.0102653	CMKLR1/C3AR1/FPR3/FPR1	4
BP	GO:0003337	mesenchymal to epithelial transition involved in metanephros morphogenesis	4/835	13/18723	0.00203282	0.0129844	0.0102653	STAT1/LIF/BMP4/PAX8	4
BP	GO:0043379	memory T cell differentiation	4/835	13/18723	0.00203282	0.0129844	0.0102653	IL12RB1/FGL2/HLA-DRA/HLA-DRB1	4
BP	GO:0048302	regulation of isotype switching to IgG isotypes	4/835	13/18723	0.00203282	0.0129844	0.0102653	TBX21/PTPRC/FOXP3/CD40	4
BP	GO:0070486	leukocyte aggregation	4/835	13/18723	0.00203282	0.0129844	0.0102653	ZAP70/RAC2/S100A8/S100A9	4
BP	GO:0001894	tissue homeostasis	23/835	268/18723	0.00212471	0.013551	0.0107133	SASH3/CORO1A/CCR2/CSF1R/IGKC/IGHG3/ACP5/B2M/RAC2/LYZ/CD38/JCHAIN/IGHA1/INPP5D/CSF1/P2RX7/PECAM1/IGHA2/ADAM8/IL20RB/CLDN3/PROM1/LTF	23
BP	GO:0002230	positive regulation of defense response to virus by host	6/835	31/18723	0.00218505	0.0138735	0.0109682	IL12RB1/LILRB1/APOBEC3G/PTPN22/STAT1/AIM2	6
BP	GO:0002828	regulation of type 2 immune response	6/835	31/18723	0.00218505	0.0138735	0.0109682	TBX21/CD86/CCR2/CD74/RSAD2/GATA3	6
BP	GO:0034656	nucleobase-containing small molecule catabolic process	6/835	31/18723	0.00218505	0.0138735	0.0109682	APOBEC3H/ADA2/APOBEC3G/APOBEC3D/APOBEC3A/GDA	6
BP	GO:1905330	regulation of morphogenesis of an epithelium	9/835	65/18723	0.00227193	0.0144036	0.0113873	CXCL10/ITGAX/PIK3CD/SIX4/LIF/GATA3/SFRP1/BMP4/PAX8	9
BP	GO:0032691	negative regulation of interleukin-1 beta production	7/835	42/18723	0.00235689	0.0148757	0.0117605	LILRB4/CARD16/ACP5/TREM2/CARD17/CX3CL1/NLRP7	7
BP	GO:0033003	regulation of mast cell activation	7/835	42/18723	0.00235689	0.0148757	0.0117605	CD84/CD300LF/CD300A/RAC2/FGR/MILR1/LGALS9	7
BP	GO:0046596	regulation of viral entry into host cell	7/835	42/18723	0.00235689	0.0148757	0.0117605	CD4/CD74/HLA-DRB1/TRIM22/CIITA/LGALS9/IFITM1	7
BP	GO:0030500	regulation of bone mineralization	10/835	78/18723	0.00238206	0.0150123	0.0118685	SRGN/CCR1/CCL3/P2RX7/ALOX5/ISG15/BMPR1B/BMP4/MGP/LTF	10
BP	GO:0032872	regulation of stress-activated MAPK cascade	18/835	192/18723	0.00241759	0.0152137	0.0120277	CD27/SLAMF1/SPI1/SCIMP/NCF1/CCR7/FCGR2B/CCL19/PTPN22/TREM2/TRAF1/CLEC7A/CCL21/RASGRP1/MAPK8IP1/FZD7/SFRP1/BMP4	18
BP	GO:0090280	positive regulation of calcium ion import	5/835	22/18723	0.00243551	0.0153038	0.012099	TRPV2/CCL3/RAMP3/CCL2/ATP2C2	5
BP	GO:0051403	stress-activated MAPK cascade	21/835	239/18723	0.00245052	0.0153754	0.0121556	CD27/SLAMF1/SPI1/MAP4K1/SCIMP/NCF1/CCR7/FCGR2B/CCL19/ARHGEF6/PTPN22/TREM2/TRAF1/CLEC7A/CCL21/RASGRP1/LGALS9/MAPK8IP1/FZD7/SFRP1/BMP4	21
BP	GO:0050918	positive chemotaxis	9/835	66/18723	0.00252881	0.0158432	0.0125255	CORO1A/CCL5/IL16/CXCL10/CCR4/CCL3/CX3CL1/BMP4/CXCL8	9
BP	GO:0051090	regulation of DNA-binding transcription factor activity	33/835	440/18723	0.00257856	0.0161312	0.0127531	HAVCR2/BTK/SPI1/FOXP3/IL18RAP/NLRC3/CMKLR1/TNFRSF4/PRKCB/NFAM1/EOMES/CARD16/TMIGD3/HCK/TRIM22/AIM2/TRAF1/NLRC5/CLEC7A/CD40/HCLS1/PRKCQ/LGALS9/ICAM1/HES6/CARD11/CX3CL1/ADAM8/FOXA2/S100A8/S100A9/SFRP4/LTF	33
BP	GO:0010959	regulation of metal ion transport	31/835	406/18723	0.0026178	0.0163526	0.0129282	CORO1A/CCL5/IL16/TRPV2/CD4/LILRB1/CXCL9/CD84/CCL4/IFNG/LILRB2/CXCL11/CXCL10/CCR1/CD19/B2M/KCNAB2/TREM2/CLIC2/CCL3/LILRA5/P2RX7/RAMP3/CXCR4/FYN/ICAM1/CCL2/ATP2C2/CX3CL1/TSPAN13/CNTN1	31
BP	GO:0045006	DNA deamination	4/835	14/18723	0.00274628	0.0169806	0.0134247	APOBEC3H/APOBEC3G/APOBEC3D/APOBEC3A	4
BP	GO:0045579	positive regulation of B cell differentiation	4/835	14/18723	0.00274628	0.0169806	0.0134247	CD27/NCKAP1L/BTK/INPP5D	4
BP	GO:0046131	pyrimidine ribonucleoside metabolic process	4/835	14/18723	0.00274628	0.0169806	0.0134247	APOBEC3H/APOBEC3G/APOBEC3D/APOBEC3A	4
BP	GO:0046133	pyrimidine ribonucleoside catabolic process	4/835	14/18723	0.00274628	0.0169806	0.0134247	APOBEC3H/APOBEC3G/APOBEC3D/APOBEC3A	4
BP	GO:0046348	amino sugar catabolic process	4/835	14/18723	0.00274628	0.0169806	0.0134247	RENBP/CHIT1/CHI3L2/CHI3L1	4
BP	GO:0048291	isotype switching to IgG isotypes	4/835	14/18723	0.00274628	0.0169806	0.0134247	TBX21/PTPRC/FOXP3/CD40	4
BP	GO:0090715	immunological memory formation process	4/835	14/18723	0.00274628	0.0169806	0.0134247	IL12RB1/FGL2/HLA-DRA/HLA-DRB1	4
BP	GO:0070302	regulation of stress-activated protein kinase signaling cascade	18/835	195/18723	0.00286071	0.0176625	0.0139637	CD27/SLAMF1/SPI1/SCIMP/NCF1/CCR7/FCGR2B/CCL19/PTPN22/TREM2/TRAF1/CLEC7A/CCL21/RASGRP1/MAPK8IP1/FZD7/SFRP1/BMP4	18
BP	GO:0000768	syncytium formation by plasma membrane fusion	8/835	55/18723	0.00287112	0.0176755	0.013974	CD53/TYROBP/CXCL9/CXCL10/TREM2/RIPOR2/PLEKHO1/GDF15	8
BP	GO:0140253	cell-cell fusion	8/835	55/18723	0.00287112	0.0176755	0.013974	CD53/TYROBP/CXCL9/CXCL10/TREM2/RIPOR2/PLEKHO1/GDF15	8
BP	GO:1903305	regulation of regulated secretory pathway	14/835	136/18723	0.00304111	0.0186739	0.0147633	NCKAP1L/SPI1/ITGB2/CD84/CCR2/PRKCB/CD300A/FCGR2B/RAC2/FGR/HLA-F/ITGAM/LGALS9/SEPTIN5	14
BP	GO:0045765	regulation of angiogenesis	27/835	342/18723	0.00304208	0.0186739	0.0147633	FASLG/CYBB/PIK3R6/CCR2/C3AR1/CXCL13/PRKCB/PPP1R16B/CXCL10/STAB1/TMIGD2/ITGAX/STAT1/WARS1/PIK3CD/CD40/TNFSF12/CXCR4/ENPP2/HLA-G/ALOX5/TSPAN12/C3/SFRP1/DDAH1/CHI3L1/CXCL8	27
BP	GO:0043552	positive regulation of phosphatidylinositol 3-kinase activity	6/835	33/18723	0.00304732	0.0186791	0.0147675	CCR7/CCL19/CD19/AGAP2/FGR/CCL21	6
BP	GO:0032620	interleukin-17 production	7/835	44/18723	0.0030996	0.018945	0.0149776	SLAMF6/NCKAP1L/FOXP3/IFNG/IL15/RFTN1/PRKCQ	7
BP	GO:0032660	regulation of interleukin-17 production	7/835	44/18723	0.0030996	0.018945	0.0149776	SLAMF6/NCKAP1L/FOXP3/IFNG/IL15/RFTN1/PRKCQ	7
BP	GO:0006898	receptor-mediated endocytosis	21/835	244/18723	0.00313447	0.0191306	0.0151244	FCER1G/ITGB2/LILRB1/LILRB4/SIGLEC1/FCGR2B/CD14/STAB1/CCL19/B2M/APOC1/APOE/MSR1/ITGAM/CCL21/RAMP3/MRC1/SORL1/C3/CXCL8/SFRP4	21
BP	GO:1904645	response to amyloid-beta	8/835	56/18723	0.00322148	0.0196335	0.015522	FCGR2B/TREM2/RAMP3/FYN/VCAM1/MMP9/ICAM1/MMP12	8
BP	GO:0051346	negative regulation of hydrolase activity	29/835	379/18723	0.00342873	0.0208667	0.0164969	CD27/CST7/NCKAP1L/GZMA/SPOCK2/CARD16/APOC1/SERPING1/RENBP/CARD17/BST2/A2M/MMP9/LAMP3/IFI6/SORL1/C3/IFI16/NLRP7/BIRC3/GPC3/SERPINA1/ANXA8/PPP1R1B/CST6/RARRES1/SERPINB4/LTF/CSTA	29
BP	GO:0051482	positive regulation of cytosolic calcium ion concentration involved in phospholipase C-activating G protein-coupled signaling pathway	6/835	34/18723	0.00356311	0.0216535	0.017119	P2RY10/GPR65/P2RY8/C3AR1/GPR174/LPAR6	6
BP	GO:0033674	positive regulation of kinase activity	34/835	467/18723	0.00358712	0.0216707	0.0171325	CCL5/NCKAP1L/LCP2/CD86/CD4/PTPRC/PIK3R5/FCGR1A/IFNG/PIK3R6/CD74/CSF1R/NCF1/CD300A/CCR7/HLA-DRB1/CCL19/CD19/AGAP2/FGD2/TREM2/FGR/SOCS1/CD40/CSF1/LILRA5/CCL21/RASGRP1/CCND2/IL34/ADAM8/BMPR1B/CHI3L1/LTF	34
BP	GO:0006949	syncytium formation	8/835	57/18723	0.00360415	0.0216707	0.0171325	CD53/TYROBP/CXCL9/CXCL10/TREM2/RIPOR2/PLEKHO1/GDF15	8
BP	GO:0002730	regulation of dendritic cell cytokine production	4/835	15/18723	0.00361398	0.0216707	0.0171325	JAK3/SCIMP/CLEC7A/BST2	4
BP	GO:0023035	CD40 signaling pathway	4/835	15/18723	0.00361398	0.0216707	0.0171325	SLAMF1/CD86/TREM2/CD40	4
BP	GO:0030852	regulation of granulocyte differentiation	4/835	15/18723	0.00361398	0.0216707	0.0171325	EVI2B/C1QC/INPP5D/HCLS1	4
BP	GO:0060099	regulation of phagocytosis, engulfment	4/835	15/18723	0.00361398	0.0216707	0.0171325	NCKAP1L/CD300A/TREM2/C3	4
BP	GO:0098760	response to interleukin-7	4/835	15/18723	0.00361398	0.0216707	0.0171325	IL2RG/BTK/LSP1/IL7R	4
BP	GO:0098761	cellular response to interleukin-7	4/835	15/18723	0.00361398	0.0216707	0.0171325	IL2RG/BTK/LSP1/IL7R	4
BP	GO:1901741	positive regulation of myoblast fusion	4/835	15/18723	0.00361398	0.0216707	0.0171325	CD53/CXCL9/RIPOR2/GDF15	4
BP	GO:0031098	stress-activated protein kinase signaling cascade	21/835	247/18723	0.00361687	0.0216707	0.0171325	CD27/SLAMF1/SPI1/MAP4K1/SCIMP/NCF1/CCR7/FCGR2B/CCL19/ARHGEF6/PTPN22/TREM2/TRAF1/CLEC7A/CCL21/RASGRP1/LGALS9/MAPK8IP1/FZD7/SFRP1/BMP4	21
BP	GO:0006213	pyrimidine nucleoside metabolic process	5/835	24/18723	0.00365135	0.0217242	0.0171749	APOBEC3H/APOBEC3G/TYMP/APOBEC3D/APOBEC3A	5
BP	GO:0032928	regulation of superoxide anion generation	5/835	24/18723	0.00365135	0.0217242	0.0171749	TYROBP/ITGB2/ACP5/CLEC7A/ITGAM	5
BP	GO:0045649	regulation of macrophage differentiation	5/835	24/18723	0.00365135	0.0217242	0.0171749	C1QC/CSF1/HCLS1/IL34/LIF	5
BP	GO:0071676	negative regulation of mononuclear cell migration	5/835	24/18723	0.00365135	0.0217242	0.0171749	SLAMF8/RIPOR2/CD200R1/CCN3/CCL2	5
BP	GO:2000353	positive regulation of endothelial cell apoptotic process	5/835	24/18723	0.00365135	0.0217242	0.0171749	FASLG/CD40/HLA-G/CCL2/AKR1C3	5
BP	GO:1901342	regulation of vasculature development	27/835	348/18723	0.00385511	0.0229045	0.018108	FASLG/CYBB/PIK3R6/CCR2/C3AR1/CXCL13/PRKCB/PPP1R16B/CXCL10/STAB1/TMIGD2/ITGAX/STAT1/WARS1/PIK3CD/CD40/TNFSF12/CXCR4/ENPP2/HLA-G/ALOX5/TSPAN12/C3/SFRP1/DDAH1/CHI3L1/CXCL8	27
BP	GO:0014066	regulation of phosphatidylinositol 3-kinase signaling	12/835	111/18723	0.00393801	0.0233644	0.0184716	HCST/CCL5/NLRC3/NCF1/PPP1R16B/TREM2/FGR/HCLS1/RASGRP1/SELP/FYN/PIK3AP1	12
BP	GO:0010559	regulation of glycoprotein biosynthetic process	8/835	58/18723	0.00402107	0.0237909	0.0188088	JAK3/ITM2A/CCR7/CCL19/IL15/CCL21/SLC2A10/IL33	8
BP	GO:0032481	positive regulation of type I interferon production	8/835	58/18723	0.00402107	0.0237909	0.0188088	IRF1/CD14/PTPN22/STAT1/OAS2/IFIH1/ISG15/MMP12	8
BP	GO:0008154	actin polymerization or depolymerization	19/835	218/18723	0.00419792	0.0248027	0.0196087	WAS/CORO1A/PSTPIP1/GMFG/NCKAP1L/AIF1/PLEK/CCR7/WIPF1/HCK/PREX1/CARMIL2/HCLS1/CCL21/COTL1/CYRIA/PFN2/ICAM1/EPS8	19
BP	GO:0031579	membrane raft organization	5/835	25/18723	0.00439915	0.0259197	0.0204918	CD2/DOCK2/PTPRC/RFTN1/MAL	5
BP	GO:2000316	regulation of T-helper 17 type immune response	5/835	25/18723	0.00439915	0.0259197	0.0204918	IL12RB1/TBX21/FOXP3/CLEC7A/PRKCQ	5
BP	GO:0045860	positive regulation of protein kinase activity	29/835	386/18723	0.00443518	0.0260958	0.020631	CCL5/NCKAP1L/LCP2/CD86/CD4/PTPRC/PIK3R5/FCGR1A/IFNG/PIK3R6/CSF1R/NCF1/CD300A/CCR7/CCL19/AGAP2/FGD2/SOCS1/CD40/CSF1/LILRA5/CCL21/RASGRP1/CCND2/IL34/ADAM8/BMPR1B/CHI3L1/LTF	29
BP	GO:0043407	negative regulation of MAP kinase activity	8/835	59/18723	0.00447421	0.026289	0.0207838	CD300A/LAX1/APOE/PTPN22/MAPK8IP1/SORL1/SFRP1/BMP4	8
BP	GO:0035850	epithelial cell differentiation involved in kidney development	7/835	47/18723	0.00453306	0.0265615	0.0209992	STAT1/MMP9/LIF/GATA3/BMP4/PAX8/PROM1	7
BP	GO:0045646	regulation of erythrocyte differentiation	7/835	47/18723	0.00453306	0.0265615	0.0209992	NCKAP1L/SPI1/B2M/STAT1/INPP5D/ISG15/MAFB	7
BP	GO:0002534	cytokine production involved in inflammatory response	9/835	72/18723	0.00459053	0.02659	0.0210217	CD6/LILRB4/NLRC3/GPSM3/GBP5/TREM2/CLEC7A/ALOX5/NLRP7	9
BP	GO:1900015	regulation of cytokine production involved in inflammatory response	9/835	72/18723	0.00459053	0.02659	0.0210217	CD6/LILRB4/NLRC3/GPSM3/GBP5/TREM2/CLEC7A/ALOX5/NLRP7	9
BP	GO:0002371	dendritic cell cytokine production	4/835	16/18723	0.00465043	0.02659	0.0210217	JAK3/SCIMP/CLEC7A/BST2	4
BP	GO:0002693	positive regulation of cellular extravasation	4/835	16/18723	0.00465043	0.02659	0.0210217	CCR2/RIPOR2/ICAM1/ADAM8	4
BP	GO:0002830	positive regulation of type 2 immune response	4/835	16/18723	0.00465043	0.02659	0.0210217	CD86/CD74/RSAD2/GATA3	4
BP	GO:0002921	negative regulation of humoral immune response	4/835	16/18723	0.00465043	0.02659	0.0210217	FCGR2B/SERPING1/VSIG4/A2M	4
BP	GO:0033631	cell-cell adhesion mediated by integrin	4/835	16/18723	0.00465043	0.02659	0.0210217	CD3E/CCL5/FERMT3/CXCL13	4
BP	GO:0034138	toll-like receptor 3 signaling pathway	4/835	16/18723	0.00465043	0.02659	0.0210217	HAVCR2/SCIMP/PTPN22/RFTN1	4
BP	GO:0045651	positive regulation of macrophage differentiation	4/835	16/18723	0.00465043	0.02659	0.0210217	CSF1/HCLS1/IL34/LIF	4
BP	GO:0045869	negative regulation of single stranded viral RNA replication via double stranded DNA intermediate	4/835	16/18723	0.00465043	0.02659	0.0210217	APOBEC3H/APOBEC3G/APOBEC3D/APOBEC3A	4
BP	GO:0046135	pyrimidine nucleoside catabolic process	4/835	16/18723	0.00465043	0.02659	0.0210217	APOBEC3H/APOBEC3G/APOBEC3D/APOBEC3A	4
BP	GO:0050862	positive regulation of T cell receptor signaling pathway	4/835	16/18723	0.00465043	0.02659	0.0210217	LCK/TRAT1/CCR7/CARD11	4
BP	GO:0051044	positive regulation of membrane protein ectodomain proteolysis	4/835	16/18723	0.00465043	0.02659	0.0210217	TNFRSF1B/IFNG/APOE/ADAM8	4
BP	GO:0051770	positive regulation of nitric-oxide synthase biosynthetic process	4/835	16/18723	0.00465043	0.02659	0.0210217	IFNG/STAT1/CCL2/IL33	4
BP	GO:0071639	positive regulation of monocyte chemotactic protein-1 production	4/835	16/18723	0.00465043	0.02659	0.0210217	CD84/CLEC7A/MCOLN2/LGALS9	4
BP	GO:0072283	metanephric renal vesicle morphogenesis	4/835	16/18723	0.00465043	0.02659	0.0210217	STAT1/LIF/BMP4/PAX8	4
BP	GO:1903236	regulation of leukocyte tethering or rolling	4/835	16/18723	0.00465043	0.02659	0.0210217	FUT7/CCR2/CCL21/SELP	4
BP	GO:1905153	regulation of membrane invagination	4/835	16/18723	0.00465043	0.02659	0.0210217	NCKAP1L/CD300A/TREM2/C3	4
BP	GO:1901658	glycosyl compound catabolic process	6/835	36/18723	0.00478529	0.0273243	0.0216023	APOBEC3H/ADA2/APOBEC3G/APOBEC3D/APOBEC3A/GDA	6
BP	GO:0007015	actin filament organization	32/835	442/18723	0.00502977	0.0286818	0.0226755	WAS/CORO1A/PSTPIP1/MYO1F/GMFG/NCKAP1L/AIF1/GPR65/MYO1G/LCP1/ARHGAP25/RHOH/PLEK/CCR7/WIPF1/ELMO1/HCK/RAC2/PREX1/CARMIL2/MYO7A/HCLS1/CCL21/COTL1/CYRIA/PFN2/ICAM1/PLS1/CX3CL1/EPS8/SFRP1/POF1B	32
BP	GO:1901071	glucosamine-containing compound metabolic process	5/835	26/18723	0.00524988	0.0298969	0.0236361	RENBP/CHIT1/CHI3L2/CHI3L1/CHST6	5
BP	GO:0030041	actin filament polymerization	17/835	191/18723	0.00532544	0.0302867	0.0239443	WAS/CORO1A/PSTPIP1/GMFG/NCKAP1L/AIF1/CCR7/HCK/PREX1/CARMIL2/HCLS1/CCL21/COTL1/CYRIA/PFN2/ICAM1/EPS8	17
BP	GO:0090218	positive regulation of lipid kinase activity	6/835	37/18723	0.00550031	0.0312394	0.0246975	CCR7/CCL19/CD19/AGAP2/FGR/CCL21	6
BP	GO:0098742	cell-cell adhesion via plasma-membrane adhesion molecules	22/835	273/18723	0.00555682	0.0315183	0.024918	ITGAL/CD6/JAML/CRTAM/ITGB2/CD84/SELL/CD209/ITGAM/PECAM1/MILR1/SELP/VCAM1/EMB/EPCAM/ICAM1/NEXN/ALCAM/CX3CL1/CLDN3/DSC3/DSG3	22
BP	GO:0032692	negative regulation of interleukin-1 production	7/835	49/18723	0.00573432	0.0324451	0.0256507	LILRB4/CARD16/ACP5/TREM2/CARD17/CX3CL1/NLRP7	7
BP	GO:0007260	tyrosine phosphorylation of STAT protein	10/835	88/18723	0.0057431	0.0324451	0.0256507	CCL5/JAK3/IFNG/CSF1R/IL15/SOCS1/CD40/HCLS1/FYN/LIF	10
BP	GO:0050829	defense response to Gram-negative bacterium	10/835	88/18723	0.0057431	0.0324451	0.0256507	MPEG1/RNASE6/CD4/IGHM/LYZ/TREM2/CASP1/TNFRSF14/SELP/LTF	10
BP	GO:0043405	regulation of MAP kinase activity	16/835	177/18723	0.00582139	0.0328437	0.0259658	PIK3R5/PIK3R6/CD300A/LAX1/CCL19/FGD2/APOE/PTPN22/CD40/RASGRP1/MAPK8IP1/IL34/SORL1/ADAM8/SFRP1/BMP4	16
BP	GO:0010934	macrophage cytokine production	4/835	17/18723	0.00586939	0.0329834	0.0260762	LAPTM5/LILRB1/CD74/HLA-G	4
BP	GO:0010935	regulation of macrophage cytokine production	4/835	17/18723	0.00586939	0.0329834	0.0260762	LAPTM5/LILRB1/CD74/HLA-G	4
BP	GO:0036035	osteoclast development	4/835	17/18723	0.00586939	0.0329834	0.0260762	TYROBP/LILRB1/GPR68/LTF	4
BP	GO:0034143	regulation of toll-like receptor 4 signaling pathway	5/835	27/18723	0.00621065	0.0347176	0.0274473	PTPN22/TREM2/IFI35/NR1H3/LTF	5
BP	GO:0042104	positive regulation of activated T cell proliferation	5/835	27/18723	0.00621065	0.0347176	0.0274473	SLAMF1/IL12RB1/IL2RA/TMIGD2/IGFBP2	5
BP	GO:0045606	positive regulation of epidermal cell differentiation	5/835	27/18723	0.00621065	0.0347176	0.0274473	PLAAT4/ETV4/BMP4/ALOX15B/SFRP4	5
BP	GO:0048873	homeostasis of number of cells within a tissue	5/835	27/18723	0.00621065	0.0347176	0.0274473	SASH3/CORO1A/CCR2/CSF1/IL20RB	5
BP	GO:0046328	regulation of JNK cascade	13/835	133/18723	0.00650799	0.036332	0.0287236	CD27/SLAMF1/NCF1/CCR7/FCGR2B/CCL19/PTPN22/TRAF1/CCL21/RASGRP1/MAPK8IP1/FZD7/SFRP1	13
BP	GO:0043491	protein kinase B signaling	18/835	211/18723	0.00651895	0.0363455	0.0287343	CCL5/PIK3R5/CCR7/CCL19/CCL3/PIK3CD/CD40/HCLS1/CCL21/RAMP3/HLA-G/CCL2/GATA3/CX3CL1/ADAM8/CHI3L1/AKR1C3/GDF15	18
BP	GO:0030282	bone mineralization	12/835	119/18723	0.00686972	0.038251	0.0302408	SRGN/CCR1/FGR/CCL3/P2RX7/ALOX5/ISG15/BMPR1B/BMP4/MGP/GPC3/LTF	12
BP	GO:0006636	unsaturated fatty acid biosynthetic process	7/835	51/18723	0.00715885	0.039762	0.0314354	CD74/TBXAS1/PTGDS/FADS1/FADS2/ALOX15B/AKR1C3	7
BP	GO:2000249	regulation of actin cytoskeleton reorganization	6/835	39/18723	0.00715978	0.039762	0.0314354	ABI3/GMFG/CSF1R/ARHGDIB/HCK/HCLS1	6
BP	GO:0002923	regulation of humoral immune response mediated by circulating immunoglobulin	4/835	18/18723	0.00728381	0.039955	0.0315879	LTA/PTPRC/FCGR2B/TREM2	4
BP	GO:0006957	complement activation, alternative pathway	4/835	18/18723	0.00728381	0.039955	0.0315879	VSIG4/CFB/C3/CFH	4
BP	GO:0034162	toll-like receptor 9 signaling pathway	4/835	18/18723	0.00728381	0.039955	0.0315879	HAVCR2/PTPN22/RSAD2/PIK3AP1	4
BP	GO:0035743	CD4-positive, alpha-beta T cell cytokine production	4/835	18/18723	0.00728381	0.039955	0.0315879	SLAMF1/TBX21/RSAD2/GATA3	4
BP	GO:0046851	negative regulation of bone remodeling	4/835	18/18723	0.00728381	0.039955	0.0315879	CD38/INPP5D/P2RX7/SFRP1	4
BP	GO:0048535	lymph node development	4/835	18/18723	0.00728381	0.039955	0.0315879	LTA/LTB/IL7R/IL15	4
BP	GO:0032607	interferon-alpha production	5/835	28/18723	0.00728845	0.039955	0.0315879	HAVCR2/NLRC3/STAT1/IFIH1/MMP12	5
BP	GO:0032647	regulation of interferon-alpha production	5/835	28/18723	0.00728845	0.039955	0.0315879	HAVCR2/NLRC3/STAT1/IFIH1/MMP12	5
BP	GO:0034123	positive regulation of toll-like receptor signaling pathway	5/835	28/18723	0.00728845	0.039955	0.0315879	PTPN22/IFI35/NR1H3/RSAD2/LTF	5
BP	GO:0080111	DNA demethylation	5/835	28/18723	0.00728845	0.039955	0.0315879	APOBEC3H/APOBEC3G/APOBEC3D/APOBEC3A/GATA3	5
BP	GO:0030218	erythrocyte differentiation	12/835	120/18723	0.00733288	0.0401468	0.0317396	NCKAP1L/IKZF1/SPI1/JAK3/B2M/STAT1/INPP5D/HCLS1/ISG15/GATA3/MAFB/BMP4	12
BP	GO:0030858	positive regulation of epithelial cell differentiation	8/835	64/18723	0.00735405	0.0401593	0.0317494	PLAAT4/LIF/ETV4/BMP4/ALOX15B/PAX8/PROM1/SFRP4	8
BP	GO:1903018	regulation of glycoprotein metabolic process	8/835	64/18723	0.00735405	0.0401593	0.0317494	JAK3/ITM2A/CCR7/CCL19/IL15/CCL21/SLC2A10/IL33	8
BP	GO:0060249	anatomical structure homeostasis	24/835	314/18723	0.00742437	0.0404914	0.032012	SASH3/CORO1A/CCR2/CSF1R/IGKC/IGHG3/ACP5/B2M/RAC2/LYZ/CD38/JCHAIN/IGHA1/INPP5D/CSF1/P2RX7/PECAM1/IGHA2/CX3CL1/ADAM8/IL20RB/CLDN3/PROM1/LTF	24
BP	GO:0007254	JNK cascade	15/835	167/18723	0.00787176	0.0428764	0.0338975	CD27/SLAMF1/MAP4K1/NCF1/CCR7/FCGR2B/CCL19/ARHGEF6/PTPN22/TRAF1/CCL21/RASGRP1/MAPK8IP1/FZD7/SFRP1	15
BP	GO:0030501	positive regulation of bone mineralization	6/835	40/18723	0.0081128	0.0441328	0.0348908	P2RX7/ALOX5/ISG15/BMPR1B/BMP4/LTF	6
BP	GO:0045861	negative regulation of proteolysis	26/835	351/18723	0.00812529	0.0441443	0.0348999	CD27/CST7/SPOCK2/CARD16/SERPING1/RENBP/NR1H3/CARD17/BST2/A2M/MMP9/LAMP3/IFI6/SORL1/C3/IFI16/NLRP7/BIRC3/GPC3/SERPINA1/ANXA8/CST6/RARRES1/SERPINB4/LTF/CSTA	26
BP	GO:0031532	actin cytoskeleton reorganization	11/835	107/18723	0.00820007	0.0444937	0.0351762	ABI3/GMFG/GPR65/PARVG/CSF1R/PLEK/ARHGDIB/HCK/HCLS1/EPS8/CLDN3	11
BP	GO:0042060	wound healing	30/835	422/18723	0.0082842	0.0448747	0.0354773	WAS/FERMT3/JAML/LCK/FCER1G/PLEK/APOE/SERPING1/VAV1/CARMIL2/CLEC7A/CD40/CXCR4/PRKCQ/SELP/EPB41L4B/SAA1/ALOX5/CX3CL1/MMP12/FZD7/FOXA2/FKBP10/S100A8/DUOX2/CLDN3/SERPINA1/ANXA8/TSPAN8/KRT6A	30
BP	GO:0045471	response to ethanol	13/835	137/18723	0.00829137	0.0448747	0.0354773	CD27/SPI1/CYBB/CD14/TBXAS1/FYN/VCAM1/ICAM1/GATA3/EPS8/NQO1/S100A8/CLDN3	13
BP	GO:0033089	positive regulation of T cell differentiation in thymus	3/835	10/18723	0.00838066	0.0452428	0.0357684	IL7R/RASGRP1/ADAM8	3
BP	GO:0072178	nephric duct morphogenesis	3/835	10/18723	0.00838066	0.0452428	0.0357684	GATA3/BMP4/GPC3	3
BP	GO:0001895	retina homeostasis	9/835	79/18723	0.00843358	0.0454132	0.0359031	IGKC/IGHG3/B2M/LYZ/JCHAIN/IGHA1/IGHA2/PROM1/LTF	9
BP	GO:0014068	positive regulation of phosphatidylinositol 3-kinase signaling	9/835	79/18723	0.00843358	0.0454132	0.0359031	HCST/CCL5/NCF1/TREM2/FGR/HCLS1/SELP/FYN/PIK3AP1	9
BP	GO:1903902	positive regulation of viral life cycle	5/835	29/18723	0.00849004	0.0456595	0.0360978	CD4/CD74/HLA-DRB1/CD209/LGALS9	5
BP	GO:0008347	glial cell migration	7/835	53/18723	0.00882982	0.0474269	0.0374951	CCR2/GPR183/TREM2/CCL3/CSF1/CCL2/CX3CL1	7
BP	GO:0044546	NLRP3 inflammasome complex assembly	4/835	19/18723	0.0089057	0.0477139	0.037722	NLRC3/GBP5/TREM2/AIM2	4
BP	GO:0072077	renal vesicle morphogenesis	4/835	19/18723	0.0089057	0.0477139	0.037722	STAT1/LIF/BMP4/PAX8	4
BP	GO:0007265	Ras protein signal transduction	25/835	337/18723	0.00915874	0.0490079	0.038745	WAS/RASAL3/DOK2/GRAP2/CYTH4/AIF1/RAB33A/P2RY10/GPR65/P2RY8/RHOH/GPR174/ARHGDIB/ELMO1/RASGRP2/RAC2/APOE/DOK3/RIPOR2/CSF1/RASGRP1/LPAR6/ARFGEF3/EPS8/RHOV	25
BP	GO:0010524	positive regulation of calcium ion transport into cytosol	7/835	54/18723	0.00976494	0.052186	0.0412576	CXCL9/CXCL11/CXCL10/CD19/P2RX7/RAMP3/CX3CL1	7
BP	GO:0010453	regulation of cell fate commitment	5/835	30/18723	0.00982201	0.0523595	0.0413947	IL12RB1/TBX21/FZD7/SOSTDC1/BMP4	5
BP	GO:0043304	regulation of mast cell degranulation	5/835	30/18723	0.00982201	0.0523595	0.0413947	CD84/CD300A/RAC2/FGR/LGALS9	5
BP	GO:0001960	negative regulation of cytokine-mediated signaling pathway	9/835	81/18723	0.00988553	0.0526321	0.0416103	CCL5/PTPRC/CARD16/TREM2/NLRC5/SAMHD1/NR1H3/ISG15/MMP12	9
BP	GO:0043254	regulation of protein-containing complex assembly	30/835	428/18723	0.00999119	0.0531281	0.0420024	WAS/CORO1A/GMFG/NCKAP1L/NLRC3/IFNG/LCP1/GBP5/CXCL13/PLEK/CCR7/TMC8/HCK/APOE/TREM2/PREX1/WARS1/CARMIL2/CLEC7A/HCLS1/CCL21/COTL1/SELP/CYRIA/PFN2/ICAM1/ISG15/SORL1/EPS8/TPPP3	30
BP	GO:0031334	positive regulation of protein-containing complex assembly	19/835	237/18723	0.0100329	0.0532836	0.0421253	WAS/CORO1A/GMFG/NCKAP1L/IFNG/LCP1/GBP5/CXCL13/PLEK/CCR7/HCK/WARS1/CARMIL2/CLEC7A/CCL21/PFN2/ICAM1/ISG15/TPPP3	19
BP	GO:0008064	regulation of actin polymerization or depolymerization	16/835	188/18723	0.0101688	0.0539379	0.0426426	WAS/CORO1A/GMFG/NCKAP1L/PLEK/CCR7/HCK/PREX1/CARMIL2/HCLS1/CCL21/COTL1/CYRIA/PFN2/ICAM1/EPS8	16
BP	GO:0030833	regulation of actin filament polymerization	15/835	172/18723	0.0101965	0.0540172	0.0427053	WAS/CORO1A/GMFG/NCKAP1L/CCR7/HCK/PREX1/CARMIL2/HCLS1/CCL21/COTL1/CYRIA/PFN2/ICAM1/EPS8	15
BP	GO:0007520	myoblast fusion	6/835	42/18723	0.0102864	0.0543583	0.042975	CD53/CXCL9/CXCL10/RIPOR2/PLEKHO1/GDF15	6
BP	GO:1904037	positive regulation of epithelial cell apoptotic process	6/835	42/18723	0.0102864	0.0543583	0.042975	FASLG/CD40/HLA-G/CCL2/AKR1C3/SFRP4	6
BP	GO:0042531	positive regulation of tyrosine phosphorylation of STAT protein	8/835	68/18723	0.0105195	0.055521	0.0438942	CCL5/IFNG/CSF1R/IL15/CD40/HCLS1/FYN/LIF	8
BP	GO:0030832	regulation of actin filament length	16/835	189/18723	0.0106658	0.0558851	0.0441821	WAS/CORO1A/GMFG/NCKAP1L/PLEK/CCR7/HCK/PREX1/CARMIL2/HCLS1/CCL21/COTL1/CYRIA/PFN2/ICAM1/EPS8	16
BP	GO:0003159	morphogenesis of an endothelium	4/835	20/18723	0.0107461	0.0558851	0.0441821	CXCL10/ITGAX/CXCR4/BMP4	4
BP	GO:0006590	thyroid hormone generation	4/835	20/18723	0.0107461	0.0558851	0.0441821	GATA3/DUOX2/PAX8/DUOXA2	4
BP	GO:0016553	base conversion or substitution editing	4/835	20/18723	0.0107461	0.0558851	0.0441821	APOBEC3H/APOBEC3G/APOBEC3D/APOBEC3A	4
BP	GO:0032930	positive regulation of superoxide anion generation	4/835	20/18723	0.0107461	0.0558851	0.0441821	TYROBP/ITGB2/CLEC7A/ITGAM	4
BP	GO:0034104	negative regulation of tissue remodeling	4/835	20/18723	0.0107461	0.0558851	0.0441821	CD38/INPP5D/P2RX7/SFRP1	4
BP	GO:0060339	negative regulation of type I interferon-mediated signaling pathway	4/835	20/18723	0.0107461	0.0558851	0.0441821	NLRC5/SAMHD1/ISG15/MMP12	4
BP	GO:0061154	endothelial tube morphogenesis	4/835	20/18723	0.0107461	0.0558851	0.0441821	CXCL10/ITGAX/CXCR4/BMP4	4
BP	GO:0071379	cellular response to prostaglandin stimulus	4/835	20/18723	0.0107461	0.0558851	0.0441821	GNG2/PRKAA2/SFRP1/AKR1C3	4
BP	GO:0072087	renal vesicle development	4/835	20/18723	0.0107461	0.0558851	0.0441821	STAT1/LIF/BMP4/PAX8	4
BP	GO:0098543	detection of other organism	4/835	20/18723	0.0107461	0.0558851	0.0441821	HLA-DRB1/CLEC7A/HLA-B/HLA-A	4
BP	GO:0140632	inflammasome complex assembly	4/835	20/18723	0.0107461	0.0558851	0.0441821	NLRC3/GBP5/TREM2/AIM2	4
BP	GO:0072593	reactive oxygen species metabolic process	19/835	239/18723	0.0109102	0.056669	0.0448018	TYROBP/ITGB2/CYBB/NCF1C/NCF1/NCF4/ACP5/RAC2/VAV1/PREX1/CLEC7A/ITGAM/FYN/ALOX5/IFI6/NQO1/AKR1C3/DUOX2/DUOXA2	19
BP	GO:0019372	lipoxygenase pathway	3/835	11/18723	0.0111455	0.057262	0.0452706	ALOX5AP/ALOX5/ALOX15B	3
BP	GO:0032610	interleukin-1 alpha production	3/835	11/18723	0.0111455	0.057262	0.0452706	IL16/CASP1/CX3CL1	3
BP	GO:0032650	regulation of interleukin-1 alpha production	3/835	11/18723	0.0111455	0.057262	0.0452706	IL16/CASP1/CX3CL1	3
BP	GO:0043312	neutrophil degranulation	3/835	11/18723	0.0111455	0.057262	0.0452706	SPI1/ITGB2/ITGAM	3
BP	GO:0046643	regulation of gamma-delta T cell activation	3/835	11/18723	0.0111455	0.057262	0.0452706	NCKAP1L/PTPRC/LILRB1	3
BP	GO:0051132	NK T cell activation	3/835	11/18723	0.0111455	0.057262	0.0452706	RASAL3/CD300A/IL15	3
BP	GO:0070243	regulation of thymocyte apoptotic process	3/835	11/18723	0.0111455	0.057262	0.0452706	JAK3/ADAM8/BMP4	3
BP	GO:1903238	positive regulation of leukocyte tethering or rolling	3/835	11/18723	0.0111455	0.057262	0.0452706	FUT7/CCR2/SELP	3
BP	GO:1905522	negative regulation of macrophage migration	3/835	11/18723	0.0111455	0.057262	0.0452706	SLAMF8/CD200R1/MMP28	3
BP	GO:0070167	regulation of biomineral tissue development	10/835	97/18723	0.0112118	0.0574527	0.0454214	SRGN/CCR1/CCL3/P2RX7/ALOX5/ISG15/BMPR1B/BMP4/MGP/LTF	10
BP	GO:1901216	positive regulation of neuron death	10/835	97/18723	0.0112118	0.0574527	0.0454214	C1QA/TYROBP/ITGB2/FASLG/IFNG/FCGR2B/CCL3/ITGAM/FYN/NQO1	10
BP	GO:0007584	response to nutrient	15/835	174/18723	0.0112653	0.0574527	0.0454214	CD3E/LTA/CYBB/CXCL10/STAT1/FOLR2/IL15/CD40/C2/VCAM1/FOXA2/IGFBP2/SFRP1/NQO1/AKR1C3	15
BP	GO:0001782	B cell homeostasis	5/835	31/18723	0.0112907	0.0574527	0.0454214	NCKAP1L/TNFSF13B/FOXP3/CD74/DOCK10	5
BP	GO:0033006	regulation of mast cell activation involved in immune response	5/835	31/18723	0.0112907	0.0574527	0.0454214	CD84/CD300A/RAC2/FGR/LGALS9	5
BP	GO:0035510	DNA dealkylation	5/835	31/18723	0.0112907	0.0574527	0.0454214	APOBEC3H/APOBEC3G/APOBEC3D/APOBEC3A/GATA3	5
BP	GO:0090183	regulation of kidney development	5/835	31/18723	0.0112907	0.0574527	0.0454214	STAT1/SIX4/GATA3/BMP4/PAX8	5
BP	GO:1900027	regulation of ruffle assembly	5/835	31/18723	0.0112907	0.0574527	0.0454214	ABI3/CARMIL2/PFN2/ICAM1/EPS8	5
BP	GO:0046456	icosanoid biosynthetic process	7/835	56/18723	0.0118487	0.0602202	0.0476093	CD74/ALOX5AP/TBXAS1/PTGDS/ALOX5/FADS1/AKR1C3	7
BP	GO:0031589	cell-substrate adhesion	26/835	363/18723	0.0121965	0.0619142	0.0489485	CD3E/CORO1A/ITGAL/CD96/FERMT3/ITGB2/MYO1G/PARVG/LPXN/SIGLEC1/CCR7/SPOCK2/GBP1/RAC2/PREX1/CSF1/CCL21/ITGB7/VCAM1/CX3CL1/MMP12/FZD7/SFRP1/SGCE/LYPD3/AGR2	26
CC	GO:0019814	immunoglobulin complex	116/869	167/19550	2.49544e-118	9.10836e-116	7.14484e-116	TRBC2/CD79B/IGHM/CD79A/IGKC/IGHG3/IGLC3/IGHG1/IGLC2/IGLV2-23/IGKV1-17/IGKV1-8/JCHAIN/IGLV1-40/IGLV4-69/IGLL5/IGLV1-47/IGLV7-43/IGKV4-1/IGKV1-5/IGLV2-14/IGLV1-51/IGLV6-57/IGKV3-20/IGHV3-23/IGHV3-30/IGKV1-9/IGLV9-49/IGKV1-39/IGHV4-34/IGKV3-15/IGHV1-18/IGHV4-39/TRDC/IGHV3-21/IGLV3-19/IGHA1/IGKV1D-8/IGKV2-30/IGLV1-44/IGKV3D-15/IGLV7-46/IGKV3D-11/IGKV2-24/IGKV1-6/IGLV3-25/IGKV1-27/IGHV3-33/IGLV4-60/IG…	116
CC	GO:0009897	external side of plasma membrane	144/869	421/19550	3.56598e-89	6.50792e-87	5.10499e-87	CD48/TRBC2/CD3D/CD2/CD3E/CD27/CXCR3/CD8A/CTLA4/SLAMF1/SLAMF6/CD3G/CCR5/CXCR6/CD5/IL12RB1/PDCD1/SLAMF7/TRGC2/IL2RG/LAG3/CD86/CD6/CD4/SPN/FCER1G/PTPRC/ITGB2/FASLG/CD79B/LILRB1/CXCL9/CD84/IL2RB/IL2RA/EBI3/CD244/CCR2/TRGV10/TNFRSF9/CD74/TNFRSF4/CCR7/IGHM/HLA-DRB1/CD79A/FCGR3A/FCGR2B/CXCL10/CD14/HLA-E/IGKC/CCR1/MS4A1/CD19/PDCD1LG2/IGHG3/IGLC3/CD69/IGHG1/ITGAX/B2M/IGLC2/CCR4/CD163/IGLL5/IL7R/CD274/CD20…	144
CC	GO:0042571	immunoglobulin complex, circulating	57/869	77/19550	8.98686e-61	1.0934e-58	8.57693e-59	TRBC2/IGHM/IGKC/IGHG3/IGLC3/IGHG1/IGLC2/JCHAIN/IGLL5/IGKV3-20/IGHV3-23/IGHV3-30/IGHV4-34/IGHV1-18/IGHV4-39/TRDC/IGHV3-21/IGHA1/IGHV3-33/IGHG2/IGLC6/IGHV4-31/IGHV1-24/IGHV4-59/IGHV3-74/IGHV1-69D/IGHV2-5/IGHV3-66/IGHV4-28/IGHV3-7/IGHV3-48/IGHV2-26/IGHV3-15/IGHV3-20/IGHV1-69/IGHV6-1/IGHG4/IGHV3-53/IGHV2-70/IGHV5-51/IGHA2/IGHV3-72/IGHV4-61/IGHV3-11/IGHV3-49/IGHV3-43/IGLC7/IGHV3-73/IGHV4-4/IGHV1-58/IG…	57
CC	GO:0042611	MHC protein complex	22/869	25/19550	2.80836e-27	2.56263e-25	2.0102e-25	HLA-DPB1/HLA-DQA1/CD74/HLA-DRA/HLA-DRB1/HLA-DPA1/HLA-E/HLA-DRB5/HLA-DOA/HLA-DQB1/HLA-DMA/B2M/HLA-DQB2/HLA-DOB/HLA-DQA2/HLA-F/HLA-DMB/HLA-B/HLA-C/HLA-A/HLA-H/HLA-G	22
CC	GO:0098802	plasma membrane signaling receptor complex	59/869	306/19550	6.40752e-22	4.67749e-20	3.66915e-20	TRBC2/CD3D/CD3E/TRBV28/TRAC/CD8A/ITGAL/CD3G/IL12RB1/TRGC2/TRBV7-9/APBB1IP/CD247/CD4/TRBV20-1/TRAV4/TRAT1/ZAP70/TRBV5-1/ITGB2/CD79B/TRAV19/TRAV12-3/TRAV13-1/IL2RB/IL18RAP/TRBV6-5/IL2RA/TRBV2/TRBV9/TRAV12-2/TRBV19/TRGV10/TRBV29-1/TRAV21/TRBJ2-1/TRBV3-1/TRBV4-2/TRBJ2-7/TRAV8-3/CD79A/CSF2RB/TRBJ2-3/TRAV12-1/TRBV4-1/ITGAX/TRAV2/B2M/TRDV1/TRBJ2-2/TRAF1/CD8B/TRDC/CD40/ITGAM/ITGB7/RAMP3/EPS8/BMPR1B	59
CC	GO:0042101	T cell receptor complex	41/869	148/19550	9.78084e-22	5.95001e-20	4.66735e-20	TRBC2/CD3D/CD3E/TRBV28/TRAC/CD8A/CD3G/TRGC2/TRBV7-9/APBB1IP/CD247/CD4/TRBV20-1/TRAV4/TRAT1/ZAP70/TRBV5-1/TRAV19/TRAV12-3/TRAV13-1/TRBV6-5/TRBV2/TRBV9/TRAV12-2/TRBV19/TRGV10/TRBV29-1/TRAV21/TRBJ2-1/TRBV3-1/TRBV4-2/TRBJ2-7/TRAV8-3/TRBJ2-3/TRAV12-1/TRBV4-1/TRAV2/TRDV1/TRBJ2-2/CD8B/TRDC	41
CC	GO:0072562	blood microparticle	38/869	146/19550	3.29413e-19	1.71765e-17	1.34737e-17	C1QB/C1QC/IGHM/IGKC/IGHG3/IGLC3/IGHG1/IGLC2/APOE/IGKV1-17/JCHAIN/SERPING1/IGLV1-47/IGKV4-1/IGKV1-5/IGKV3-20/IGHV3-23/IGKV1-39/IGKV3-15/IGHA1/IGKV2-30/IGKV3D-11/IGLV3-25/IGHG2/IGHV3-7/HSPA7/IGLV3-21/IGHG4/C1R/IGHA2/C1S/APOL1/IGHV3-13/A2M/IGHD/CFB/C3/CFH	38
CC	GO:0042613	MHC class II protein complex	15/869	17/19550	5.81904e-19	2.65494e-17	2.0826e-17	HLA-DPB1/HLA-DQA1/CD74/HLA-DRA/HLA-DRB1/HLA-DPA1/HLA-DRB5/HLA-DOA/HLA-DQB1/HLA-DMA/B2M/HLA-DQB2/HLA-DOB/HLA-DQA2/HLA-DMB	15
CC	GO:0071556	integral component of lumenal side of endoplasmic reticulum membrane	17/869	29/19550	2.78268e-16	1.01568e-14	7.96725e-15	HLA-DPB1/HLA-DQA1/CD74/HLA-DRA/HLA-DRB1/HLA-DPA1/HLA-E/HLA-DRB5/HLA-DQB1/HLA-DQB2/HLA-DQA2/HLA-F/HLA-B/HLA-C/HLA-A/HLA-H/HLA-G	17
CC	GO:0098553	lumenal side of endoplasmic reticulum membrane	17/869	29/19550	2.78268e-16	1.01568e-14	7.96725e-15	HLA-DPB1/HLA-DQA1/CD74/HLA-DRA/HLA-DRB1/HLA-DPA1/HLA-E/HLA-DRB5/HLA-DQB1/HLA-DQB2/HLA-DQA2/HLA-F/HLA-B/HLA-C/HLA-A/HLA-H/HLA-G	17
CC	GO:0001772	immunological synapse	20/869	44/19550	4.6917e-16	1.55679e-14	1.22119e-14	CD3E/CORO1A/CD37/CD53/HAVCR2/CD6/LCK/CRTAM/ZAP70/GZMA/GZMB/SCIMP/RHOH/HLA-DRA/HLA-DRB1/IL4I1/PRKCQ/ICAM1/ALCAM/CARD11	20
CC	GO:0098576	lumenal side of membrane	17/869	36/19550	3.43548e-14	1.04496e-12	8.19693e-13	HLA-DPB1/HLA-DQA1/CD74/HLA-DRA/HLA-DRB1/HLA-DPA1/HLA-E/HLA-DRB5/HLA-DQB1/HLA-DQB2/HLA-DQA2/HLA-F/HLA-B/HLA-C/HLA-A/HLA-H/HLA-G	17
CC	GO:0030139	endocytic vesicle	47/869	336/19550	2.96126e-12	8.3143e-11	6.52196e-11	CD3D/WAS/CORO1A/CTLA4/SLAMF1/CD3G/MPEG1/CD4/CYBB/HLA-DPB1/FCGR1A/SCIMP/HLA-DQA1/CD74/NCF1/HLA-DRA/HLA-DRB1/HLA-DPA1/FMNL1/HLA-E/GNLY/STAB1/NCF4/TAP1/HLA-DRB5/TAP2/CLEC4E/HLA-DQB1/B2M/CD163/RAC2/APOE/HLA-DQB2/HLA-DQA2/IL7R/HLA-F/CTSS/MSR1/HLA-B/HLA-C/HLA-A/HLA-H/HLA-G/SAA1/GOLIM4/ADAM8/LTF	47
CC	GO:0030666	endocytic vesicle membrane	33/869	193/19550	2.48745e-11	6.48515e-10	5.08712e-10	CD3D/CORO1A/CD3G/CD4/CYBB/HLA-DPB1/FCGR1A/HLA-DQA1/CD74/HLA-DRA/HLA-DRB1/HLA-DPA1/HLA-E/STAB1/TAP1/HLA-DRB5/TAP2/CLEC4E/HLA-DQB1/B2M/CD163/RAC2/APOE/HLA-DQB2/HLA-DQA2/IL7R/HLA-F/MSR1/HLA-B/HLA-C/HLA-A/HLA-H/HLA-G	33
CC	GO:0012507	ER to Golgi transport vesicle membrane	18/869	62/19550	1.12456e-10	2.73644e-09	2.14654e-09	HLA-DPB1/HLA-DQA1/CD74/HLA-DRA/HLA-DRB1/HLA-DPA1/HLA-E/HLA-DRB5/HLA-DQB1/B2M/HLA-DQB2/HLA-DQA2/HLA-F/HLA-B/HLA-C/HLA-A/HLA-H/HLA-G	18
CC	GO:0030667	secretory granule membrane	40/869	311/19550	1.58926e-09	3.43385e-08	2.6936e-08	TBC1D10C/ITGAL/NCKAP1L/CD53/TYROBP/FCER1G/PTPRC/ITGB2/LAIR1/CYBB/TNFRSF1B/LILRB2/C3AR1/CD300A/SELL/CD14/NFAM1/SIGLEC9/FCGR2A/ITGAX/CLEC12A/DOK3/MMP25/CD38/KCNAB2/GPR84/SIGLEC14/HLA-B/HLA-C/SLC2A5/ITGAM/PECAM1/FPR1/SELP/HLA-H/BST2/LAMP3/ADAM8/OLR1/PKP1	40
CC	GO:0045335	phagocytic vesicle	25/869	137/19550	1.59933e-09	3.43385e-08	2.6936e-08	WAS/CORO1A/SLAMF1/MPEG1/CYBB/SCIMP/NCF1/FMNL1/HLA-E/GNLY/NCF4/TAP1/TAP2/CLEC4E/B2M/RAC2/HLA-F/CTSS/HLA-B/HLA-C/HLA-A/HLA-H/HLA-G/ADAM8/LTF	25
CC	GO:0070820	tertiary granule	27/869	164/19550	3.78545e-09	7.67606e-08	6.02131e-08	TBC1D10C/NCKAP1L/CD53/FCER1G/ITGB2/LAIR1/CYBB/LILRB2/CD300A/ITGAX/CLEC12A/B2M/DOK3/LYZ/KCNAB2/OSCAR/CTSS/GPR84/SIGLEC14/ITGAM/CHIT1/FPR1/MMP9/ADAM8/OLR1/LTF/PKP1	27
CC	GO:0030134	COPII-coated ER to Golgi transport vesicle	19/869	94/19550	2.5844e-08	4.96477e-07	3.8945e-07	HLA-DPB1/HLA-DQA1/CD74/HLA-DRA/HLA-DRB1/HLA-DPA1/HLA-E/HLA-DRB5/HLA-DQB1/B2M/HLA-DQB2/HLA-DQA2/HLA-F/HLA-B/HLA-C/HLA-A/HLA-H/HLA-G/SERPINA1	19
CC	GO:0030669	clathrin-coated endocytic vesicle membrane	16/869	72/19550	8.04271e-08	1.46779e-06	1.15138e-06	CD3D/CD3G/CD4/HLA-DPB1/FCGR1A/HLA-DQA1/CD74/HLA-DRA/HLA-DRB1/HLA-DPA1/HLA-DRB5/HLA-DQB1/APOE/HLA-DQB2/HLA-DQA2/IL7R	16
CC	GO:0045121	membrane raft	37/869	335/19550	3.49046e-07	5.79099e-06	4.54261e-06	CD48/CD2/CD8A/SELPLG/BTK/LCP2/CD4/LCK/LAT2/PTPRC/ZAP70/ITGB2/FASLG/TNFRSF1B/CD79A/CD14/NFAM1/MS4A4A/MS4A1/CD19/HCK/TREM2/INPP5D/ITGAM/PECAM1/RFTN1/FYN/BST2/LRP4/ICAM1/CARD11/KIRREL1/OLR1/CD1A/BIRC3/CNTN1/MAL	37
CC	GO:0098857	membrane microdomain	37/869	335/19550	3.49046e-07	5.79099e-06	4.54261e-06	CD48/CD2/CD8A/SELPLG/BTK/LCP2/CD4/LCK/LAT2/PTPRC/ZAP70/ITGB2/FASLG/TNFRSF1B/CD79A/CD14/NFAM1/MS4A4A/MS4A1/CD19/HCK/TREM2/INPP5D/ITGAM/PECAM1/RFTN1/FYN/BST2/LRP4/ICAM1/CARD11/KIRREL1/OLR1/CD1A/BIRC3/CNTN1/MAL	37
CC	GO:0045334	clathrin-coated endocytic vesicle	17/869	91/19550	4.59072e-07	7.26044e-06	5.69528e-06	CD3D/CTLA4/CD3G/CD4/HLA-DPB1/FCGR1A/HLA-DQA1/CD74/HLA-DRA/HLA-DRB1/HLA-DPA1/HLA-DRB5/HLA-DQB1/APOE/HLA-DQB2/HLA-DQA2/IL7R	17
CC	GO:0030662	coated vesicle membrane	25/869	181/19550	4.77399e-07	7.26044e-06	5.69528e-06	CD3D/CD3G/CD4/HLA-DPB1/FCGR1A/HLA-DQA1/CD74/HLA-DRA/HLA-DRB1/HLA-DPA1/HLA-E/HLA-DRB5/HLA-DQB1/B2M/APOE/HLA-DQB2/HLA-DQA2/IL7R/HLA-F/HLA-B/HLA-C/HLA-A/HLA-H/HLA-G/RASSF9	25
CC	GO:0070821	tertiary granule membrane	15/869	73/19550	6.03055e-07	8.80461e-06	6.90657e-06	CD53/FCER1G/ITGB2/LAIR1/CYBB/LILRB2/CD300A/ITGAX/CLEC12A/KCNAB2/GPR84/SIGLEC14/ITGAM/ADAM8/OLR1	15
CC	GO:0042581	specific granule	22/869	160/19550	2.47605e-06	3.47599e-05	2.72666e-05	ITGAL/CD53/DOCK2/ITGB2/LAIR1/CYBB/TNFRSF1B/C3AR1/CLEC12A/B2M/LYZ/MMP25/KCNAB2/OSCAR/GPR84/SLC2A5/ITGAM/CHIT1/ADAM8/OLR1/CHI3L1/LTF	22
CC	GO:0030176	integral component of endoplasmic reticulum membrane	22/869	162/19550	3.05109e-06	4.12462e-05	3.23546e-05	HLA-DPB1/HLA-DQA1/CD74/HLA-DRA/HLA-DRB1/HLA-DPA1/HLA-E/TAP1/HLA-DRB5/TAP2/HLA-DQB1/B2M/HLA-DQB2/HLA-DQA2/HLA-F/HLA-B/HLA-C/HLA-A/HSD11B1/HLA-H/HLA-G/RNF183	22
CC	GO:0030670	phagocytic vesicle membrane	14/869	76/19550	5.57659e-06	7.26949e-05	5.70238e-05	CORO1A/CYBB/HLA-E/TAP1/TAP2/CLEC4E/B2M/RAC2/HLA-F/HLA-B/HLA-C/HLA-A/HLA-H/HLA-G	14
CC	GO:0031227	intrinsic component of endoplasmic reticulum membrane	22/869	170/19550	6.77634e-06	8.52884e-05	6.69025e-05	HLA-DPB1/HLA-DQA1/CD74/HLA-DRA/HLA-DRB1/HLA-DPA1/HLA-E/TAP1/HLA-DRB5/TAP2/HLA-DQB1/B2M/HLA-DQB2/HLA-DQA2/HLA-F/HLA-B/HLA-C/HLA-A/HSD11B1/HLA-H/HLA-G/RNF183	22
CC	GO:0035579	specific granule membrane	15/869	91/19550	1.07879e-05	0.000131253	0.000102958	ITGAL/CD53/ITGB2/LAIR1/CYBB/TNFRSF1B/C3AR1/CLEC12A/MMP25/KCNAB2/GPR84/SLC2A5/ITGAM/ADAM8/OLR1	15
CC	GO:0101003	ficolin-1-rich granule membrane	12/869	61/19550	1.28589e-05	0.000151404	0.000118765	TBC1D10C/NCKAP1L/FCER1G/ITGB2/LILRB2/CD300A/ITGAX/DOK3/SIGLEC14/FPR1/ADAM8/PKP1	12
CC	GO:0030665	clathrin-coated vesicle membrane	17/869	116/19550	1.44163e-05	0.000164436	0.000128988	CD3D/CD3G/CD4/HLA-DPB1/FCGR1A/HLA-DQA1/CD74/HLA-DRA/HLA-DRB1/HLA-DPA1/HLA-DRB5/HLA-DQB1/APOE/HLA-DQB2/HLA-DQA2/IL7R/RASSF9	17
CC	GO:0101002	ficolin-1-rich granule	22/869	185/19550	2.61628e-05	0.000286341	0.000224614	TBC1D10C/GMFG/NCKAP1L/FCER1G/FGL2/ITGB2/LILRB2/MNDA/CD300A/BIN2/HK3/ITGAX/DOK3/CTSS/SIGLEC14/FPR1/COTL1/MMP9/ALOX5/ADAM8/SERPINA1/PKP1	22
CC	GO:0009898	cytoplasmic side of plasma membrane	21/869	172/19550	2.66729e-05	0.000286341	0.000224614	CD2/PTPN7/GNGT2/SLA/LCK/PTPRC/ZAP70/LILRB4/HCK/RGS1/PTPN22/KCNAB2/FGR/TRAF1/GNG2/CARMIL2/GNG8/FYN/FARP1/ATP2C2/GNG4	21
CC	GO:0098562	cytoplasmic side of membrane	22/869	197/19550	6.84806e-05	0.000714154	0.000560202	CD2/PTPN7/RASAL3/GNGT2/SLA/LCK/PTPRC/ZAP70/LILRB4/HCK/RGS1/PTPN22/KCNAB2/FGR/TRAF1/GNG2/CARMIL2/GNG8/FYN/FARP1/ATP2C2/GNG4	22
CC	GO:0034358	plasma lipoprotein particle	8/869	36/19550	0.000147211	0.00142982	0.00112159	APOBR/PLA2G7/APOC1/APOE/MSR1/APOL1/SAA1/SAA2	8
CC	GO:1990777	lipoprotein particle	8/869	36/19550	0.000147211	0.00142982	0.00112159	APOBR/PLA2G7/APOC1/APOE/MSR1/APOL1/SAA1/SAA2	8
CC	GO:0031234	extrinsic component of cytoplasmic side of plasma membrane	14/869	101/19550	0.000148858	0.00142982	0.00112159	GNGT2/SLA/LCK/ZAP70/HCK/RGS1/KCNAB2/FGR/GNG2/CARMIL2/GNG8/FYN/FARP1/GNG4	14
CC	GO:0001891	phagocytic cup	7/869	28/19550	0.000174477	0.00163292	0.00128091	CORO1A/AIF1/MYO1G/LCP1/ARHGAP25/BIN2/CLEC4E	7
CC	GO:0055038	recycling endosome membrane	13/869	92/19550	0.00020902	0.00190731	0.00149614	ACAP1/HLA-E/B2M/CD274/HLA-F/HLA-B/MCOLN2/HLA-C/HLA-A/HLA-H/HLA-G/SORL1/FZD7	13
CC	GO:0043020	NADPH oxidase complex	5/869	14/19550	0.000245459	0.00218518	0.00171411	CYBB/NCF1C/NCF1/NCF4/DUOX2	5
CC	GO:0032994	protein-lipid complex	8/869	39/19550	0.000265981	0.0023115	0.0018132	APOBR/PLA2G7/APOC1/APOE/MSR1/APOL1/SAA1/SAA2	8
CC	GO:0060205	cytoplasmic vesicle lumen	29/869	325/19550	0.000304627	0.00258579	0.00202836	ARHGAP9/GMFG/FERMT3/DOCK2/CTSW/FASLG/MNDA/SRGN/BIN2/ADA2/HK3/B2M/ARHGAP45/LYZ/RNASE2/SERPING1/OSCAR/FGR/CHIT1/COTL1/A2M/ALOX5/C3/PLAC8/CHI3L1/S100A8/S100A9/SERPINA1/LTF	29
CC	GO:0031983	vesicle lumen	29/869	327/19550	0.000337286	0.00279794	0.00219478	ARHGAP9/GMFG/FERMT3/DOCK2/CTSW/FASLG/MNDA/SRGN/BIN2/ADA2/HK3/B2M/ARHGAP45/LYZ/RNASE2/SERPING1/OSCAR/FGR/CHIT1/COTL1/A2M/ALOX5/C3/PLAC8/CHI3L1/S100A8/S100A9/SERPINA1/LTF	29
CC	GO:0030135	coated vesicle	27/869	299/19550	0.000402076	0.00326128	0.00255824	CD3D/CTLA4/CD3G/CD4/HLA-DPB1/FCGR1A/HLA-DQA1/CD74/HLA-DRA/HLA-DRB1/HLA-DPA1/HLA-E/HLA-DRB5/HLA-DQB1/B2M/APOE/HLA-DQB2/HLA-DQA2/IL7R/HLA-F/HLA-B/HLA-C/HLA-A/HLA-H/HLA-G/RASSF9/SERPINA1	27
CC	GO:0032588	trans-Golgi network membrane	13/869	100/19550	0.000480464	0.00381238	0.00299053	HLA-DPB1/HLA-DQA1/CD74/HLA-DRA/HLA-DRB1/HLA-DPA1/HLA-DRB5/HLA-DQB1/HLA-DQB2/HLA-DQA2/ATP7B/ATP2C2/LGR6	13
CC	GO:0030658	transport vesicle membrane	21/869	212/19550	0.000519505	0.00403446	0.00316474	HLA-DPB1/HLA-DQA1/CD74/HLA-DRA/HLA-DRB1/HLA-DPA1/HLA-E/HLA-DRB5/HLA-DQB1/B2M/HLA-DQB2/HLA-DQA2/HLA-F/HLA-B/HLA-C/HLA-A/HLA-H/HLA-G/SORL1/ARFGEF3/RASSF9	21
CC	GO:0005884	actin filament	14/869	114/19550	0.000532836	0.00405177	0.00317832	WAS/CORO1A/PSTPIP1/AIF1/LCP1/RCSD1/WIPF1/HCK/RAC2/HCLS1/COTL1/FYN/PLS1/POF1B	14
CC	GO:0034774	secretory granule lumen	28/869	322/19550	0.00057905	0.00431333	0.00338349	ARHGAP9/GMFG/FERMT3/DOCK2/CTSW/MNDA/SRGN/BIN2/ADA2/HK3/B2M/ARHGAP45/LYZ/RNASE2/SERPING1/OSCAR/FGR/CHIT1/COTL1/A2M/ALOX5/C3/PLAC8/CHI3L1/S100A8/S100A9/SERPINA1/LTF	28
CC	GO:0034364	high-density lipoprotein particle	6/869	27/19550	0.00100554	0.00734045	0.00575805	PLA2G7/APOC1/APOE/APOL1/SAA1/SAA2	6
CC	GO:0002102	podosome	6/869	29/19550	0.00149592	0.0107061	0.00839817	FERMT3/LCP1/LPXN/BIN2/VCAM1/ADAM8	6
CC	GO:0005769	early endosome	31/869	394/19550	0.00157562	0.0110597	0.00867549	CORO1A/SNX20/CYTIP/HAVCR2/CD4/FCGR1A/SIGLEC1/HLA-DRA/HLA-E/SAMD9L/B2M/FGD2/APOE/KIR2DL4/CD274/CD8B/HLA-F/HLA-B/HLA-C/RFTN1/CXCR4/HLA-A/CD1E/VCAM1/HLA-H/HLA-G/ACKR1/LAMP3/RAP1GAP/SORL1/LTF	31
CC	GO:0001931	uropod	4/869	13/19550	0.00200867	0.0133303	0.0104566	PSTPIP1/SELPLG/SPN/SCIMP	4
CC	GO:0031254	cell trailing edge	4/869	13/19550	0.00200867	0.0133303	0.0104566	PSTPIP1/SELPLG/SPN/SCIMP	4
CC	GO:0034362	low-density lipoprotein particle	4/869	13/19550	0.00200867	0.0133303	0.0104566	APOBR/PLA2G7/APOE/MSR1	4
CC	GO:0030136	clathrin-coated vesicle	18/869	196/19550	0.00292534	0.0190669	0.0149566	CD3D/CTLA4/CD3G/CD4/HLA-DPB1/FCGR1A/HLA-DQA1/CD74/HLA-DRA/HLA-DRB1/HLA-DPA1/HLA-DRB5/HLA-DQB1/APOE/HLA-DQB2/HLA-DQA2/IL7R/RASSF9	18
CC	GO:0031901	early endosome membrane	16/869	173/19550	0.00454085	0.0290774	0.0228091	SNX20/FCGR1A/HLA-DRA/HLA-E/B2M/FGD2/KIR2DL4/CD274/CD8B/HLA-F/HLA-B/HLA-C/HLA-A/HLA-H/HLA-G/SORL1	16
CC	GO:0098636	protein complex involved in cell adhesion	6/869	36/19550	0.00471092	0.0296463	0.0232554	ITGAL/CTLA4/ITGB2/ITGAX/ITGAM/ITGB7	6
CC	GO:0030133	transport vesicle	30/869	412/19550	0.00573306	0.0354673	0.0278215	SEPTIN1/LAPTM5/HLA-DPB1/HLA-DQA1/CD74/HLA-DRA/HLA-DRB1/HLA-DPA1/HLA-E/HLA-DRB5/HLA-DQB1/B2M/HCK/HLA-DQB2/HLA-DQA2/HLA-F/HLA-B/HLA-C/HLA-A/STX11/HLA-H/HLA-G/GOLIM4/SORL1/CPA3/SEPTIN5/ARFGEF3/RASSF9/IL33/NTS	30
CC	GO:0005942	phosphatidylinositol 3-kinase complex	5/869	28/19550	0.00719112	0.043746	0.0343155	SLA2/PIK3R5/PIK3R6/PIK3CD/SOCS1	5
CC	GO:0098858	actin-based cell projection	18/869	221/19550	0.00999902	0.0587691	0.0461001	TBC1D10C/MYO1F/SPN/MYO1G/LCP1/SCIMP/RIPOR2/MYO7A/MPP1/VCAM1/HLA-G/FARP1/PLS1/EPS8/DNALI1/CA9/AQP5/PROM1	18
CC	GO:0005765	lysosomal membrane	28/869	395/19550	0.0104774	0.0587691	0.0461001	LAPTM5/TRAF3IP3/HLA-DPB1/HLA-DQA1/CD74/C3AR1/HLA-DRA/HLA-DRB1/HLA-DPA1/NFAM1/HLA-DRB5/HLA-DOA/HLA-DQB1/HLA-DMA/HLA-DQB2/HLA-DOB/HLA-DQA2/HLA-F/HLA-DMB/SLC15A3/MYO7A/FPR1/HLA-H/BST2/LAMP3/IFITM1/RNF183/TSPAN1	28
CC	GO:0098852	lytic vacuole membrane	28/869	395/19550	0.0104774	0.0587691	0.0461001	LAPTM5/TRAF3IP3/HLA-DPB1/HLA-DQA1/CD74/C3AR1/HLA-DRA/HLA-DRB1/HLA-DPA1/NFAM1/HLA-DRB5/HLA-DOA/HLA-DQB1/HLA-DMA/HLA-DQB2/HLA-DOB/HLA-DQA2/HLA-F/HLA-DMB/SLC15A3/MYO7A/FPR1/HLA-H/BST2/LAMP3/IFITM1/RNF183/TSPAN1	28
CC	GO:1904724	tertiary granule lumen	7/869	55/19550	0.0105932	0.0587691	0.0461001	B2M/LYZ/OSCAR/CTSS/CHIT1/MMP9/LTF	7
CC	GO:0034361	very-low-density lipoprotein particle	4/869	20/19550	0.0106267	0.0587691	0.0461001	APOBR/APOC1/APOE/APOL1	4
CC	GO:0034385	triglyceride-rich plasma lipoprotein particle	4/869	20/19550	0.0106267	0.0587691	0.0461001	APOBR/APOC1/APOE/APOL1	4
CC	GO:0019774	proteasome core complex, beta-subunit complex	3/869	11/19550	0.0110463	0.0598152	0.0469207	PSMB10/PSMB9/PSMB8	3
CC	GO:0008305	integrin complex	5/869	31/19550	0.0111437	0.0598152	0.0469207	ITGAL/ITGB2/ITGAX/ITGAM/ITGB7	5
MF	GO:0003823	antigen binding	111/798	171/18368	2.53571e-109	1.68878e-106	1.41199e-106	CD48/TRBC2/SLAMF1/TRBV7-9/LAG3/TRAV19/TRAV12-3/HLA-DPB1/TRAV12-2/HLA-DQA1/HLA-DRA/IGHM/HLA-DRB1/HLA-DPA1/HLA-E/IGKC/TRAV12-1/TAP1/IGHG3/IGLC3/HLA-DRB5/IGHG1/TAP2/HLA-DQB1/IGLC2/IGLV2-23/IGKV1-17/JCHAIN/IGLV1-40/IGLL5/IGLV1-47/IGLV7-43/IL7R/IGKV4-1/CD209/IGKV1-5/IGLV2-14/IGLV1-51/IGLV6-57/IGKV3-20/IGHV3-23/IGHV3-30/HLA-F/IGKV1-39/IGHV4-34/IGKV3-15/IGHV1-18/IGHV4-39/TRDC/IGHV3-21/IGLV3-19/IGHA1/IGK…	111
MF	GO:0034987	immunoglobulin receptor binding	57/798	79/18368	2.60484e-60	8.67412e-58	7.25242e-58	TRBC2/IGHM/IGKC/IGHG3/IGLC3/IGHG1/IGLC2/JCHAIN/IGLL5/FGR/IGHV3-23/IGHV3-30/IGHV4-34/IGHV1-18/IGHV4-39/TRDC/IGHV3-21/IGHA1/IGHV3-33/IGHG2/IGLC6/IGHV4-31/IGHV1-24/IGHV4-59/IGHV3-74/IGHV1-69D/IGHV2-5/IGHV3-66/IGHV4-28/IGHV3-7/IGHV3-48/IGHV2-26/IGHV3-15/IGHV3-20/IGHV1-69/IGHV6-1/IGHG4/IGHV3-53/IGHV2-70/IGHV5-51/IGHA2/IGHV3-72/IGHV4-61/IGHV3-11/IGHV3-49/IGHV3-43/IGLC7/IGHV3-73/IGHV4-4/IGHV1-58/IGHV3-6…	57
MF	GO:0140375	immune receptor activity	44/798	144/18368	1.35134e-25	2.99998e-23	2.50828e-23	CXCR3/CCR5/CXCR6/IL21R/IL12RB1/IL10RA/IL2RG/CD4/FCER1G/LILRB1/IL2RB/IL18RAP/IL2RA/EBI3/LILRB2/CMKLR1/HLA-DQA1/CCR2/CD74/C3AR1/HLA-DRA/CCR7/FPR3/HLA-DRB1/FCGR2B/CSF2RB/HLA-DPA1/CCR1/HLA-DOA/HLA-DQB1/CCR4/KIR2DL4/HLA-DQB2/HLA-DOB/HLA-DQA2/IL7R/IL15RA/CCRL2/CD200R1/CSF2RA/LILRA5/FPR1/CXCR4/IL20RB	44
MF	GO:0042605	peptide antigen binding	22/798	36/18368	1.74423e-21	2.90414e-19	2.42815e-19	TRBV7-9/TRAV19/TRAV12-3/HLA-DPB1/TRAV12-2/HLA-DQA1/HLA-DRA/HLA-DRB1/HLA-DPA1/HLA-E/TRAV12-1/TAP1/HLA-DRB5/TAP2/HLA-DQB1/CD209/HLA-F/HLA-B/HLA-C/HLA-A/HLA-H/HLA-G	22
MF	GO:0023023	MHC protein complex binding	20/798	36/18368	1.72391e-18	2.29624e-16	1.91989e-16	CD8A/CD4/LILRB1/HLA-DPB1/LILRB2/HLA-DQA1/CD74/HLA-DRA/HLA-DRB1/HLA-DPA1/MS4A1/HLA-DRB5/HLA-DOA/HLA-DQB1/HLA-DMA/B2M/HLA-DQB2/HLA-DOB/HLA-DQA2/HLA-DMB	20
MF	GO:0023026	MHC class II protein complex binding	17/798	27/18368	3.32454e-17	3.69024e-15	3.08541e-15	CD4/HLA-DPB1/HLA-DQA1/CD74/HLA-DRA/HLA-DRB1/HLA-DPA1/MS4A1/HLA-DRB5/HLA-DOA/HLA-DQB1/HLA-DMA/B2M/HLA-DQB2/HLA-DOB/HLA-DQA2/HLA-DMB	17
MF	GO:0019955	cytokine binding	31/798	139/18368	3.43351e-14	3.26674e-12	2.73132e-12	CXCR3/CCR5/CXCR6/IL12RB1/IL10RA/IL2RG/CD4/IL2RB/IL2RA/EBI3/TNFRSF1B/CCR2/TNFRSF9/CD74/CSF1R/CCR7/IL18BP/GBP1/CCR1/TMC8/CCR4/CCRL2/CSF2RA/TNFRSF14/CXCR4/A2M/ACKR1/BMPR1B/SOSTDC1/NLRP7/IL20RB	31
MF	GO:0004896	cytokine receptor activity	25/798	97/18368	3.18736e-13	2.65347e-11	2.21857e-11	CXCR3/CCR5/CXCR6/IL21R/IL12RB1/IL10RA/IL2RG/CD4/IL2RB/IL18RAP/IL2RA/EBI3/CMKLR1/CCR2/CD74/CCR7/CSF2RB/CCR1/CCR4/IL7R/IL15RA/CCRL2/CSF2RA/CXCR4/IL20RB	25
MF	GO:0008009	chemokine activity	18/798	49/18368	8.17774e-13	6.05153e-11	5.05968e-11	CCL5/CXCL9/CCL4/CXCL13/XCL2/CXCL11/CXCL10/CCL19/CCL3/CCL13/CCL18/CCL21/CCL8/CCL22/CCL3L1/CCL2/CX3CL1/CXCL8	18
MF	GO:0042379	chemokine receptor binding	21/798	72/18368	1.82567e-12	1.2159e-10	1.01661e-10	CCL5/CXCL9/CCL4/CCR2/CXCL13/XCL2/CXCL11/CXCL10/CCL19/STAT1/CCRL2/CCL3/CCL13/CCL18/CCL21/CCL8/CCL22/CCL3L1/CCL2/CX3CL1/CXCL8	21
MF	GO:0005125	cytokine activity	38/798	235/18368	2.19689e-12	1.33012e-10	1.11211e-10	CCL5/IL16/LTA/TNFSF13B/FASLG/CXCL9/CCL4/EBI3/IFNG/LTB/CXCL13/XCL2/CXCL11/CXCL10/CCL19/FLT3LG/CCL3/IL32/IL15/CCL13/TNFSF12/CSF1/CCL18/CCL21/SECTM1/CCL8/CCL22/CCL3L1/CCL2/TNFSF10/IL34/LIF/CMTM8/CX3CL1/BMP4/CXCL8/IL33/GDF15	38
MF	GO:0032395	MHC class II receptor activity	9/798	10/18368	5.07606e-12	2.81721e-10	2.35547e-10	HLA-DQA1/HLA-DRA/HLA-DRB1/HLA-DPA1/HLA-DOA/HLA-DQB1/HLA-DQB2/HLA-DOB/HLA-DQA2	9
MF	GO:0048020	CCR chemokine receptor binding	17/798	48/18368	7.07763e-12	3.62592e-10	3.03163e-10	CCL5/CCL4/CCR2/CXCL13/XCL2/CCL19/STAT1/CCRL2/CCL3/CCL13/CCL18/CCL21/CCL8/CCL22/CCL3L1/CCL2/CX3CL1	17
MF	GO:0042608	T cell receptor binding	9/798	11/18368	2.68389e-11	1.27676e-09	1.0675e-09	CD3E/CD3G/DOCK2/LCK/HLA-DRA/HLA-DRB1/HLA-E/HLA-A/FYN	9
MF	GO:0042287	MHC protein binding	15/798	40/18368	4.7431e-11	2.10594e-09	1.76077e-09	CD8A/TRBV7-9/LAG3/CD4/LILRB1/TRAV19/LILRB2/CD244/CD74/HLA-E/TAP1/TAP2/PILRA/CD8B/CLEC7A	15
MF	GO:0042277	peptide binding	42/798	321/18368	1.74774e-10	7.27498e-09	6.08261e-09	TRBV7-9/C1QA/ITGB2/TRAV19/TRAV12-3/HLA-DPB1/ITM2A/EBI3/TRAV12-2/LILRB2/CMKLR1/HLA-DQA1/CD74/HLA-DRA/HLA-DRB1/FCGR2B/HLA-DPA1/CD14/HLA-E/TRAV12-1/TAP1/HLA-DRB5/TAP2/HLA-DQB1/APOE/TREM2/CD209/HLA-F/MSR1/HLA-B/HLA-C/ITGAM/RAMP3/HLA-A/CD1E/HLA-H/HLA-G/CD1C/ERAP2/SORL1/CD1A/FBXO2	42
MF	GO:0005126	cytokine receptor binding	36/798	271/18368	2.34961e-09	9.20495e-08	7.69625e-08	CCL5/IL12RB1/LTA/TNFSF13B/FASLG/CXCL9/CD300LF/CCL4/IFNG/CCR2/LTB/CXCL13/XCL2/CXCL11/CXCL10/CCL19/STAT1/TRAF1/CCRL2/CCL3/IL15/CCL13/TNFSF12/CSF1/CCL18/CCL21/CCL8/CCL22/CCL3L1/CCL2/TNFSF10/IL34/LIF/GATA3/CX3CL1/CXCL8	36
MF	GO:0033218	amide binding	45/798	400/18368	5.26146e-09	1.94674e-07	1.62767e-07	TRBV7-9/C1QA/ITGB2/TRAV19/CD300LF/TRAV12-3/HLA-DPB1/ITM2A/EBI3/TRAV12-2/LILRB2/CMKLR1/HLA-DQA1/CD74/HLA-DRA/HLA-DRB1/FCGR2B/HLA-DPA1/CD14/HLA-E/TRAV12-1/TAP1/HLA-DRB5/TAP2/HLA-DQB1/APOE/TREM2/CD209/HLA-F/FOLR2/MSR1/HLA-B/HLA-C/ITGAM/RAMP3/HLA-A/CD1E/HLA-H/HLA-G/CD1C/ERAP2/SORL1/CD1A/FKBP10/FBXO2	45
MF	GO:0019957	C-C chemokine binding	10/798	24/18368	2.55203e-08	8.94554e-07	7.47936e-07	CXCR3/CCR5/CXCR6/CCR2/CCR7/CCR1/CCR4/CCRL2/CXCR4/ACKR1	10
MF	GO:0042288	MHC class I protein binding	9/798	20/18368	5.75135e-08	1.9152e-06	1.6013e-06	CD8A/LILRB1/LILRB2/CD244/HLA-E/TAP1/TAP2/PILRA/CD8B	9
MF	GO:0001637	G protein-coupled chemoattractant receptor activity	10/798	26/18368	6.38513e-08	1.93295e-06	1.61614e-06	CXCR3/CCR5/CXCR6/CMKLR1/CCR2/CCR7/CCR1/CCR4/CCRL2/CXCR4	10
MF	GO:0004950	chemokine receptor activity	10/798	26/18368	6.38513e-08	1.93295e-06	1.61614e-06	CXCR3/CCR5/CXCR6/CMKLR1/CCR2/CCR7/CCR1/CCR4/CCRL2/CXCR4	10
MF	GO:0019956	chemokine binding	11/798	33/18368	7.82172e-08	2.2649e-06	1.89368e-06	CXCR3/CCR5/CXCR6/CCR2/CCR7/CCR1/CCR4/CCRL2/CXCR4/A2M/ACKR1	11
MF	GO:0030246	carbohydrate binding	33/798	271/18368	9.19497e-08	2.5516e-06	2.13339e-06	SIGLEC10/KLRB1/CD72/SIGLEC1/HLA-DRA/CLEC10A/CLEC4A/HLA-DRB1/SELL/SIGLEC7/SIGLEC9/HK3/CD69/LGALS2/CLEC12A/CLEC4E/CD209/CLEC2D/FBXO6/SIGLEC14/CLEC7A/SLC2A5/SIGLEC12/CHI3L2/CLEC2B/ENPP2/MRC1/SELP/LGALS9/OLR1/CNTN1/CHI3L1/FBXO2	33
MF	GO:0001664	G protein-coupled receptor binding	34/798	295/18368	2.2309e-07	5.94311e-06	4.96903e-06	CCL5/CXCL9/CCL4/CCR2/CXCL13/XCL2/ADA2/CXCL11/CXCL10/CCL19/STAT1/CCRL2/CCL3/CCL13/CCL18/CCL21/RTP4/FPR1/CCL8/FYN/SAA1/CCL22/CCL3L1/CCL2/CX3CL1/FZD7/C3/SFRP1/MRAP2/CXCL8/NPW/NTS/PPP1R1B/CLIC6	34
MF	GO:0016493	C-C chemokine receptor activity	9/798	23/18368	2.48729e-07	6.37129e-06	5.32703e-06	CXCR3/CCR5/CXCR6/CCR2/CCR7/CCR1/CCR4/CCRL2/CXCR4	9
MF	GO:0019864	IgG binding	6/798	11/18368	2.52804e-06	6.23584e-05	5.21378e-05	FCER1G/FCGR1A/FCGR3A/FCGR2B/FCGR2A/FCGR2C	6
MF	GO:0019865	immunoglobulin binding	8/798	23/18368	3.35867e-06	7.98885e-05	6.67947e-05	FCER1G/FCGR1A/FCGR3A/FCGR2B/FCGR2A/MS4A1/JCHAIN/FCGR2C	8
MF	GO:0048018	receptor ligand activity	44/798	487/18368	3.79837e-06	8.72316e-05	7.29343e-05	CCL5/GMFG/IL16/LTA/TNFSF13B/FASLG/CXCL9/CCL4/EBI3/IFNG/LTB/CXCL13/XCL2/ADA2/CXCL11/CXCL10/CCL19/FLT3LG/TYMP/CCL3/IL32/IL15/CCL13/TNFSF12/CSF1/CCL18/CCL21/SECTM1/CCL8/ERFE/CCL22/CCL3L1/CCN3/CCL2/TNFSF10/IL34/LIF/CMTM8/CX3CL1/BMP4/CXCL8/IL33/NTS/GDF15	44
MF	GO:0030546	signaling receptor activator activity	44/798	495/18368	5.7753e-06	0.000128212	0.000107198	CCL5/GMFG/IL16/LTA/TNFSF13B/FASLG/CXCL9/CCL4/EBI3/IFNG/LTB/CXCL13/XCL2/ADA2/CXCL11/CXCL10/CCL19/FLT3LG/TYMP/CCL3/IL32/IL15/CCL13/TNFSF12/CSF1/CCL18/CCL21/SECTM1/CCL8/ERFE/CCL22/CCL3L1/CCN3/CCL2/TNFSF10/IL34/LIF/CMTM8/CX3CL1/BMP4/CXCL8/IL33/NTS/GDF15	44
MF	GO:0045028	G protein-coupled purinergic nucleotide receptor activity	6/798	14/18368	1.46841e-05	0.000315471	0.000263765	P2RY10/GPR171/P2RY8/P2RY13/GPR34/GPR87	6
MF	GO:0001614	purinergic nucleotide receptor activity	7/798	21/18368	1.9383e-05	0.000391183	0.000327068	P2RY10/GPR171/P2RY8/P2RY13/GPR34/P2RX7/GPR87	7
MF	GO:0016502	nucleotide receptor activity	7/798	21/18368	1.9383e-05	0.000391183	0.000327068	P2RY10/GPR171/P2RY8/P2RY13/GPR34/P2RX7/GPR87	7
MF	GO:0038024	cargo receptor activity	13/798	77/18368	2.4947e-05	0.000488668	0.000408575	CD5/CD6/ITGB2/APOBR/STAB1/CD163/FOLR2/MSR1/ITGAM/ENPP2/MRC1/SORL1/OLR1	13
MF	GO:0033691	sialic acid binding	7/798	22/18368	2.73657e-05	0.000520731	0.000435383	SIGLEC10/SIGLEC7/SIGLEC9/ST8SIA4/SIGLEC14/SIGLEC12/SELP	7
MF	GO:0015026	coreceptor activity	10/798	48/18368	3.30002e-05	0.000610503	0.000510441	CD8A/CCR5/CXCR6/CD86/CD4/LY96/TMIGD2/CD8B/RAMP3/CXCR4	10
MF	GO:0016004	phospholipase activator activity	6/798	16/18368	3.6334e-05	0.000654013	0.00054682	CCL5/BTK/LCK/CCL3/CCL8/FYN	6
MF	GO:0005164	tumor necrosis factor receptor binding	8/798	31/18368	3.96671e-05	0.000695218	0.000581271	LTA/TNFSF13B/FASLG/LTB/STAT1/TRAF1/TNFSF12/TNFSF10	8
MF	GO:0001540	amyloid-beta binding	13/798	84/18368	6.42315e-05	0.00109688	0.000917097	C1QA/ITGB2/ITM2A/LILRB2/CD74/FCGR2B/APOE/TREM2/MSR1/ITGAM/RAMP3/SORL1/FBXO2	13
MF	GO:0045236	CXCR chemokine receptor binding	6/798	18/18368	7.81652e-05	0.00126971	0.0010616	CXCL9/CXCL13/CXCL11/CXCL10/CX3CL1/CXCL8	6
MF	GO:0060229	lipase activator activity	6/798	18/18368	7.81652e-05	0.00126971	0.0010616	CCL5/BTK/LCK/CCL3/CCL8/FYN	6
MF	GO:0001618	virus receptor activity	12/798	76/18368	9.99047e-05	0.0015842	0.00132455	SLAMF1/CCR5/SELPLG/CD86/CD4/TNFRSF4/CD209/ITGB7/TNFRSF14/CXCR4/MRC1/ICAM1	12
MF	GO:0140272	exogenous protein binding	12/798	77/18368	0.000113743	0.00172873	0.00144539	SLAMF1/CCR5/SELPLG/CD86/CD4/TNFRSF4/CD209/ITGB7/TNFRSF14/CXCR4/MRC1/ICAM1	12
MF	GO:0004715	non-membrane spanning protein tyrosine kinase activity	9/798	45/18368	0.00011421	0.00172873	0.00144539	BTK/LCK/ZAP70/ITK/JAK3/HCK/FGR/FYN/MATK	9
MF	GO:0005539	glycosaminoglycan binding	23/798	230/18368	0.000179523	0.00265695	0.00222147	PTPRC/PLA2G2D/CXCL13/IGHM/ADA2/SELL/CXCL11/CXCL10/SPOCK2/STAB1/APOE/JCHAIN/TREM2/HAPLN3/CCL8/SELP/SAA1/CCN3/SFRP1/CFH/LGR6/BMP4/LTF	23
MF	GO:0001530	lipopolysaccharide binding	7/798	33/18368	0.000451602	0.00634187	0.00530243	CD6/LY96/CD14/TREM2/P2RX7/SELP/LTF	7
MF	GO:0019239	deaminase activity	7/798	33/18368	0.000451602	0.00634187	0.00530243	APOBEC3H/ZBP1/ADA2/APOBEC3G/APOBEC3D/APOBEC3A/GDA	7
MF	GO:0061134	peptidase regulator activity	22/798	230/18368	0.000457072	0.00634187	0.00530243	CD27/CST7/SPOCK2/CARD16/SERPING1/RENBP/CASP1/CARD17/BST2/A2M/C3/ATP2A3/NLRP7/BIRC3/GPC3/SERPINA1/MAL/CST6/RARRES1/SERPINB4/LTF/CSTA	22
MF	GO:0030414	peptidase inhibitor activity	19/798	187/18368	0.000521687	0.00709068	0.00592851	CD27/CST7/SPOCK2/CARD16/SERPING1/RENBP/CARD17/BST2/A2M/C3/NLRP7/BIRC3/GPC3/SERPINA1/CST6/RARRES1/SERPINB4/LTF/CSTA	19
MF	GO:0043548	phosphatidylinositol 3-kinase binding	7/798	34/18368	0.000547599	0.00729402	0.00609852	CORO1A/HCST/LCK/NLRC3/FYN/PIK3AP1/FAM83A	7
MF	GO:0047844	deoxycytidine deaminase activity	4/798	10/18368	0.000601823	0.00756253	0.00632303	APOBEC3H/APOBEC3G/APOBEC3D/APOBEC3A	4
MF	GO:0050786	RAGE receptor binding	4/798	10/18368	0.000601823	0.00756253	0.00632303	S100B/FPR1/S100A8/S100A9	4
MF	GO:0071723	lipopeptide binding	4/798	10/18368	0.000601823	0.00756253	0.00632303	CD14/CD1E/CD1C/CD1A	4
MF	GO:0016814	hydrolase activity, acting on carbon-nitrogen (but not peptide) bonds, in cyclic amidines	7/798	36/18368	0.000787944	0.00971798	0.0081252	APOBEC3H/ZBP1/ADA2/APOBEC3G/APOBEC3D/APOBEC3A/GDA	7
MF	GO:0004866	endopeptidase inhibitor activity	18/798	180/18368	0.000872105	0.0105604	0.00882955	CD27/CST7/SPOCK2/CARD16/SERPING1/RENBP/CARD17/BST2/A2M/C3/NLRP7/BIRC3/SERPINA1/CST6/RARRES1/SERPINB4/LTF/CSTA	18
MF	GO:0008201	heparin binding	17/798	166/18368	0.000920062	0.0109422	0.00914874	PTPRC/PLA2G2D/CXCL13/ADA2/SELL/CXCL11/CXCL10/APOE/CCL8/SELP/SAA1/CCN3/SFRP1/CFH/LGR6/BMP4/LTF	17
MF	GO:0008047	enzyme activator activity	13/798	110/18368	0.000967368	0.0113029	0.00945037	CCL5/GMFG/BTK/LCK/NCF1C/NCF1/ALOX5AP/NCF4/APOC1/APOE/CCL3/CCL8/FYN	13
MF	GO:0032813	tumor necrosis factor receptor superfamily binding	8/798	49/18368	0.0011367	0.0130525	0.0109132	LTA/TNFSF13B/FASLG/LTB/STAT1/TRAF1/TNFSF12/TNFSF10	8
MF	GO:0004126	cytidine deaminase activity	4/798	12/18368	0.00132306	0.0146859	0.0122789	APOBEC3H/APOBEC3G/APOBEC3D/APOBEC3A	4
MF	GO:0004875	complement receptor activity	4/798	12/18368	0.00132306	0.0146859	0.0122789	CMKLR1/C3AR1/FPR3/FPR1	4
MF	GO:0035014	phosphatidylinositol 3-kinase regulator activity	5/798	20/18368	0.00137395	0.0150009	0.0125422	SLA2/PIK3R5/PIK3R6/AGAP2/SOCS1	5
MF	GO:0042169	SH2 domain binding	7/798	40/18368	0.0015137	0.0162601	0.013595	SIT1/SLAMF1/LCK/LAT2/LILRB1/SIGLEC10/LAX1	7
MF	GO:0004252	serine-type endopeptidase activity	17/798	174/18368	0.00154614	0.0163449	0.013666	GZMM/GZMH/GZMK/GZMA/GZMB/CTSS/C1R/C2/C1S/MMP9/TPSAB1/TPSB2/ADAM8/MMP12/CFB/TMPRSS11A/LTF	17
MF	GO:0008236	serine-type peptidase activity	18/798	191/18368	0.00171622	0.0178594	0.0149323	GZMM/GZMH/GZMK/GZMA/GZMB/CTSS/C1R/C2/C1S/CPVL/MMP9/TPSAB1/TPSB2/ADAM8/MMP12/CFB/TMPRSS11A/LTF	18
MF	GO:0031406	carboxylic acid binding	17/798	176/18368	0.00174941	0.0179247	0.0149869	SIGLEC10/ALOX5AP/SIGLEC7/SIGLEC9/APOC1/ST8SIA4/FOLR2/SIGLEC14/PTGDS/SIGLEC12/SELP/SLC1A3/GSTA1/AKR1C3/GLDC/S100A8/S100A9	17
MF	GO:0071813	lipoprotein particle binding	6/798	31/18368	0.00191357	0.0190214	0.0159038	STAB1/APOE/TREM2/MSR1/APOL2/SORL1	6
MF	GO:0071814	protein-lipid complex binding	6/798	31/18368	0.00191357	0.0190214	0.0159038	STAB1/APOE/TREM2/MSR1/APOL2/SORL1	6
MF	GO:0061135	endopeptidase regulator activity	18/798	194/18368	0.00204051	0.019985	0.0167094	CD27/CST7/SPOCK2/CARD16/SERPING1/RENBP/CARD17/BST2/A2M/C3/NLRP7/BIRC3/SERPINA1/CST6/RARRES1/SERPINB4/LTF/CSTA	18
MF	GO:0017171	serine hydrolase activity	18/798	195/18368	0.00215944	0.0208433	0.0174271	GZMM/GZMH/GZMK/GZMA/GZMB/CTSS/C1R/C2/C1S/CPVL/MMP9/TPSAB1/TPSB2/ADAM8/MMP12/CFB/TMPRSS11A/LTF	18
MF	GO:0004869	cysteine-type endopeptidase inhibitor activity	8/798	56/18368	0.00274266	0.0260944	0.0218175	CD27/CST7/CARD16/CARD17/BIRC3/CST6/LTF/CSTA	8
MF	GO:0005178	integrin binding	14/798	144/18368	0.00404685	0.0379606	0.0317388	FERMT3/JAML/ITGB2/ICAM3/LCP1/ITGAX/ITGAM/ITGB7/VCAM1/CCN3/ICAM1/ISG15/CX3CL1/TSPAN8	14
MF	GO:0043394	proteoglycan binding	6/798	36/18368	0.00421129	0.0386305	0.0322989	PTPRC/PLA2G2D/ADA2/APOE/CTSS/CFH	6
MF	GO:0046935	1-phosphatidylinositol-3-kinase regulator activity	4/798	16/18368	0.00423427	0.0386305	0.0322989	SLA2/PIK3R5/PIK3R6/SOCS1	4
MF	GO:0004435	phosphatidylinositol phospholipase C activity	5/798	26/18368	0.00469867	0.0413447	0.0345682	CCL5/CCR5/PLCB2/CCR1/PLCB4	5
MF	GO:0030695	GTPase regulator activity	34/798	488/18368	0.00471801	0.0413447	0.0345682	WAS/RASAL3/TBC1D10C/ARHGAP9/ARHGAP15/NCKAP1L/ACAP1/CYTH4/DOCK2/TAGAP/ARHGAP25/ARHGAP30/RHOH/GPSM3/ARHGDIB/DOCK8/ARHGEF6/ELMO1/AGAP2/FGD3/FGD2/RASGRP2/ARHGAP45/ADAP2/RGS1/VAV1/DOCK10/PREX1/RASGRP1/NGEF/FARP1/RAP1GAP/ARFGEF3/RGL3	34
MF	GO:0060589	nucleoside-triphosphatase regulator activity	34/798	488/18368	0.00471801	0.0413447	0.0345682	WAS/RASAL3/TBC1D10C/ARHGAP9/ARHGAP15/NCKAP1L/ACAP1/CYTH4/DOCK2/TAGAP/ARHGAP25/ARHGAP30/RHOH/GPSM3/ARHGDIB/DOCK8/ARHGEF6/ELMO1/AGAP2/FGD3/FGD2/RASGRP2/ARHGAP45/ADAP2/RGS1/VAV1/DOCK10/PREX1/RASGRP1/NGEF/FARP1/RAP1GAP/ARFGEF3/RGL3	34
MF	GO:0008528	G protein-coupled peptide receptor activity	14/798	147/18368	0.00486345	0.0420657	0.0351711	CXCR3/CCR5/CXCR6/CMKLR1/CCR2/CCR7/FPR3/CCR1/CCR4/CCRL2/GPR84/RAMP3/FPR1/CXCR4	14
MF	GO:0030169	low-density lipoprotein particle binding	4/798	17/18368	0.00534908	0.0450947	0.0377037	STAB1/TREM2/MSR1/SORL1	4
MF	GO:0043395	heparan sulfate proteoglycan binding	4/798	17/18368	0.00534908	0.0450947	0.0377037	PTPRC/PLA2G2D/APOE/CFH	4
MF	GO:0140677	molecular function activator activity	14/798	150/18368	0.00580821	0.0483534	0.0404282	CCL5/GMFG/BTK/LCK/NCF1C/NCF1/ALOX5AP/NCF4/APOC1/APOE/CCL3/CCL8/FYN/BMPR1B	14
MF	GO:0005504	fatty acid binding	6/798	39/18368	0.0063193	0.0518177	0.0433247	ALOX5AP/APOC1/PTGDS/GSTA1/S100A8/S100A9	6
MF	GO:0019207	kinase regulator activity	19/798	233/18368	0.00646592	0.0518177	0.0433247	CCL5/SLA2/GMFG/NCKAP1L/LILRB4/PIK3R5/PIK3R6/RHOH/CXCL10/AGAP2/RAC2/TREM2/WARS1/SOCS1/MAPK8IP1/CCND2/BMPR1B/PPP1R1B/LTF	19
MF	GO:0004629	phospholipase C activity	5/798	28/18368	0.00653556	0.0518177	0.0433247	CCL5/CCR5/PLCB2/CCR1/PLCB4	5
MF	GO:0051861	glycolipid binding	5/798	28/18368	0.00653556	0.0518177	0.0433247	SELL/CLEC4E/TREM2/SELP/CD1C	5
MF	GO:0030228	lipoprotein particle receptor activity	4/798	18/18368	0.0066442	0.0520592	0.0435267	APOBR/STAB1/SORL1/OLR1	4
MF	GO:0001653	peptide receptor activity	14/798	153/18368	0.00689491	0.0533954	0.0446439	CXCR3/CCR5/CXCR6/CMKLR1/CCR2/CCR7/FPR3/CCR1/CCR4/CCRL2/GPR84/RAMP3/FPR1/CXCR4	14
MF	GO:0004175	endopeptidase activity	30/798	430/18368	0.00750287	0.0558179	0.0466693	GZMM/GZMH/GZMK/CTSW/GZMA/GZMB/ADAMDEC1/PSMB10/PSMB9/MMP25/CTSS/PSMB8/CASP1/C1R/C2/C1S/MMP9/TPSAB1/TPSB2/ERAP2/ADAM8/MMP12/MMP28/CAPN14/CFB/SFRP1/CASP14/CAPN5/TMPRSS11A/LTF	30
MF	GO:0043325	phosphatidylinositol-3,4-bisphosphate binding	5/798	29/18368	0.00762022	0.0558179	0.0466693	MYO1G/PLEK/NCF1/ADAP2/ANXA8	5
MF	GO:0005031	tumor necrosis factor-activated receptor activity	3/798	10/18368	0.00779439	0.0558179	0.0466693	TNFRSF1B/TNFRSF4/TNFRSF14	3
MF	GO:0016175	superoxide-generating NAD(P)H oxidase activity	3/798	10/18368	0.00779439	0.0558179	0.0466693	CYBB/NCF1/DUOX2	3
MF	GO:0016176	superoxide-generating NADPH oxidase activator activity	3/798	10/18368	0.00779439	0.0558179	0.0466693	NCF1C/NCF1/NCF4	3
MF	GO:0016717	oxidoreductase activity, acting on paired donors, with oxidation of a pair of donors resulting in the reduction of molecular oxygen to two molecules of water	3/798	10/18368	0.00779439	0.0558179	0.0466693	FADS1/FADS2/DEGS2	3
MF	GO:0036312	phosphatidylinositol 3-kinase regulatory subunit binding	3/798	10/18368	0.00779439	0.0558179	0.0466693	NLRC3/PIK3AP1/FAM83A	3

## Sheet: S5
id	logFC	AveExpr	t	P.Value	adj.P.Val	B
KEGG_PRIMARY_IMMUNODEFICIENCY	0.729274	0.00762253	27.6167	1.85293e-84	3.39086e-82	182.094
KEGG_INTESTINAL_IMMUNE_NETWORK_FOR_IGA_PRODUCTION	0.614599	0.0126537	18.9298	3.64663e-53	3.33667e-51	110.254
KEGG_AUTOIMMUNE_THYROID_DISEASE	0.7275	0.00332478	18.0333	8.70774e-50	5.31172e-48	102.499
KEGG_ALLOGRAFT_REJECTION	0.708846	0.000640176	17.4996	9.01023e-48	4.12218e-46	97.8733
KEGG_HEMATOPOIETIC_CELL_LINEAGE	0.505092	0.0188011	17.1317	2.21002e-46	8.08866e-45	94.6835
KEGG_CELL_ADHESION_MOLECULES_CAMS	0.432047	0.0175711	16.9566	1.01383e-45	3.09219e-44	93.165
KEGG_TYPE_I_DIABETES_MELLITUS	0.610612	0.00130989	16.7987	4.00029e-45	1.04579e-43	91.7967
KEGG_ASTHMA	0.706571	0.00893046	16.7319	7.15376e-45	1.63642e-43	91.2173
KEGG_GRAFT_VERSUS_HOST_DISEASE	0.667677	0.00585609	16.3869	1.43458e-43	2.91699e-42	88.2288
KEGG_LEISHMANIA_INFECTION	0.423655	0.0144492	15.8121	2.10396e-41	3.85025e-40	83.2577
KEGG_NATURAL_KILLER_CELL_MEDIATED_CYTOTOXICITY	0.358999	0.00875086	15.6369	9.59217e-41	1.59579e-39	81.7459
KEGG_CHEMOKINE_SIGNALING_PATHWAY	0.335179	0.0130944	15.097	1.01972e-38	1.55507e-37	77.0967
KEGG_ANTIGEN_PROCESSING_AND_PRESENTATION	0.502405	-0.00896872	15.0057	2.23858e-38	3.15123e-37	76.3133
KEGG_CYTOKINE_CYTOKINE_RECEPTOR_INTERACTION	0.361108	0.0191356	13.5745	4.59758e-33	6.0097e-32	64.1314
KEGG_CYTOSOLIC_DNA_SENSING_PATHWAY	0.313906	0.00935172	11.6901	2.82257e-26	3.44354e-25	48.5832
KEGG_T_CELL_RECEPTOR_SIGNALING_PATHWAY	0.286797	0.0073987	11.6488	3.94204e-26	4.5087e-25	48.2512
KEGG_B_CELL_RECEPTOR_SIGNALING_PATHWAY	0.269872	0.00643598	11.5211	1.10376e-25	1.18816e-24	47.228
KEGG_JAK_STAT_SIGNALING_PATHWAY	0.262109	0.0160414	10.8598	2.13413e-23	2.1697e-22	41.9986
KEGG_COMPLEMENT_AND_COAGULATION_CASCADES	0.306143	0.0236406	9.66968	1.95857e-19	1.88641e-18	32.9473
KEGG_TOLL_LIKE_RECEPTOR_SIGNALING_PATHWAY	0.242515	0.0105801	9.60489	3.17166e-19	2.90207e-18	32.4697
KEGG_SYSTEMIC_LUPUS_ERYTHEMATOSUS	0.324461	-0.00548424	9.40571	1.38138e-18	1.20377e-17	31.0121
KEGG_LEUKOCYTE_TRANSENDOTHELIAL_MIGRATION	0.212696	0.0112076	8.89757	5.46998e-17	4.55003e-16	27.3708
KEGG_PRION_DISEASES	0.235791	0.00991291	8.48754	9.78979e-16	7.78927e-15	24.5188
KEGG_FC_EPSILON_RI_SIGNALING_PATHWAY	0.166076	0.00831963	8.15588	9.5178e-15	7.25732e-14	22.2727
KEGG_NEUROACTIVE_LIGAND_RECEPTOR_INTERACTION	0.195298	0.0267747	8.02021	2.37525e-14	1.73868e-13	21.3702
KEGG_FC_GAMMA_R_MEDIATED_PHAGOCYTOSIS	0.174085	0.00999211	7.92427	4.50889e-14	3.17356e-13	20.7379
KEGG_GLYCOSYLPHOSPHATIDYLINOSITOL_GPI_ANCHOR_BIOSYNTHESIS	-0.1964	-0.0118142	-6.58142	2.07065e-10	1.40344e-09	12.4453
KEGG_NOD_LIKE_RECEPTOR_SIGNALING_PATHWAY	0.166902	0.00933863	6.38983	6.31286e-10	4.1259e-09	11.3536
KEGG_BIOSYNTHESIS_OF_UNSATURATED_FATTY_ACIDS	-0.156551	-0.0151108	-5.77665	1.90208e-08	1.20028e-07	8.02792
KEGG_APOPTOSIS	0.133337	0.0125287	5.76661	2.00686e-08	1.22418e-07	7.97569
KEGG_ARACHIDONIC_ACID_METABOLISM	0.166424	0.0126625	5.66988	3.35268e-08	1.97916e-07	7.47608
KEGG_RIG_I_LIKE_RECEPTOR_SIGNALING_PATHWAY	0.137557	0.0124943	5.49731	8.24046e-08	4.71251e-07	6.60169
KEGG_TERPENOID_BACKBONE_BIOSYNTHESIS	-0.192064	-0.00670176	-5.15315	4.64741e-07	2.5772e-06	4.92437
KEGG_HOMOLOGOUS_RECOMBINATION	-0.168594	-0.00313185	-4.95182	1.22798e-06	6.60945e-06	3.98532
KEGG_SELENOAMINO_ACID_METABOLISM	-0.135511	-0.019908	-4.69129	4.12728e-06	2.15798e-05	2.81749
KEGG_ETHER_LIPID_METABOLISM	0.102424	0.00932402	4.46203	1.14894e-05	5.84046e-05	1.83501
KEGG_GLYOXYLATE_AND_DICARBOXYLATE_METABOLISM	-0.16084	-0.0221919	-4.454	1.18998e-05	5.88559e-05	1.8014
KEGG_OOCYTE_MEIOSIS	-0.103667	0.000375022	-4.3344	1.99589e-05	9.6118e-05	1.30675
KEGG_LYSINE_DEGRADATION	-0.103516	-0.00489769	-4.2015	3.4991e-05	0.000164189	0.771087
KEGG_LYSOSOME	0.102624	-0.00937292	3.99693	8.07918e-05	0.000352021	-0.0244024
KEGG_BASAL_TRANSCRIPTION_FACTORS	-0.117925	0.00105643	-3.93727	0.00010247	0.000436094	-0.249662
KEGG_CITRATE_CYCLE_TCA_CYCLE	-0.130605	-0.0106458	-3.90973	0.000114244	0.000475153	-0.352628
KEGG_PROPANOATE_METABOLISM	-0.113816	-0.0120747	-3.8858	0.000125504	0.000510383	-0.441552
KEGG_STEROID_BIOSYNTHESIS	-0.152658	-0.00812655	-3.81951	0.000162447	0.000646255	-0.685344
KEGG_ONE_CARBON_POOL_BY_FOLATE	-0.123725	-0.00690362	-3.74663	0.000214835	0.000836487	-0.948961
KEGG_NUCLEOTIDE_EXCISION_REPAIR	-0.111677	-0.00755217	-3.58645	0.000391104	0.00140337	-1.51205
KEGG_PROTEASOME	0.149169	-0.0192905	3.48153	0.000572476	0.00201468	-1.86864
KEGG_NON_HOMOLOGOUS_END_JOINING	-0.129783	-0.0148741	-3.47419	0.000587758	0.00202943	-1.89325
KEGG_PHENYLALANINE_METABOLISM	0.103701	0.019916	3.34373	0.000931283	0.00298991	-2.32214
KEGG_RENIN_ANGIOTENSIN_SYSTEM	0.101387	0.00905002	3.04431	0.00253838	0.00749232	-3.24858
KEGG_AMINOACYL_TRNA_BIOSYNTHESIS	-0.100201	-0.019441	-2.94469	0.00348511	0.00996522	-3.53875
KEGG_MISMATCH_REPAIR	-0.10916	-0.00723335	-2.86553	0.00445668	0.0125473	-3.76281
KEGG_VALINE_LEUCINE_AND_ISOLEUCINE_BIOSYNTHESIS	-0.105191	-0.0216003	-2.83997	0.00481956	0.0130167	-3.83393

## Sheet: S6
univariate Cox regression						LASSO		multivariate Cox regression
id	HR	HR.95L	HR.95H	pvalue		id		id	coef	HR	HR.95L	HR.95H	pvalue
ABI3	0.774214	0.624156	0.960348	0.0199104		AKNA		CA9	0.137802	1.14775	1.02297	1.28775	0.0189424
AC015911.7	0.714032	0.565039	0.902312	0.00478964		BIN2		CKB	-0.278208	0.757139	0.608116	0.942681	0.0128534
AC133065.3	0.81021	0.666242	0.985288	0.0349928		CA9		FKBP10	0.292627	1.33994	1.11605	1.60875	0.00170719
AC133644.1	0.64681	0.456847	0.915762	0.0140492		CCL22		GLIPR2	-0.40748	0.665325	0.488003	0.907079	0.00997598
AC138207.5	0.738084	0.556586	0.978766	0.034944		CH25H		ISG20	-0.422393	0.655477	0.471313	0.911601	0.0120755
AC243960.1	0.627743	0.44244	0.890653	0.00908718		CKB		S1PR4	-0.427869	0.651897	0.485432	0.875447	0.00445224
ACAP1	0.617911	0.461072	0.828101	0.00127033		CX3CL1		SDS	-0.26784	0.76503	0.574975	1.01791	0.0660394
ACKR1	0.819206	0.705005	0.951905	0.00922922		CXCL8		VTCN1	-0.207656	0.812487	0.704544	0.936968	0.0043018
ADA2	0.83588	0.703845	0.992683	0.0409845		FKBP10
AGAP2	0.71147	0.511741	0.989151	0.0428832		GLIPR2
AIF1	0.808954	0.674896	0.969641	0.0218211		GNG8
AKNA	0.693473	0.515491	0.932905	0.0155665		IL17RB
AOAH	0.801309	0.652543	0.983989	0.0345148		ISG20
APOBEC3D	0.740583	0.602697	0.910015	0.00427652		S1PR4
APOBEC3G	0.750979	0.609745	0.924926	0.00705677		SBK1
APOBEC3H	0.607064	0.45187	0.815559	0.000921564		SDS
APOBR	0.752805	0.585433	0.968028	0.0268813		VTCN1
APOC1	0.844885	0.732632	0.974337	0.0204816
ARHGAP15	0.604515	0.424056	0.86177	0.0053971
ARHGAP30	0.783737	0.624094	0.984217	0.0360065
ARHGAP9	0.735638	0.586382	0.922884	0.00796415
ARSJ	1.21042	1.01739	1.44007	0.0312041
BATF	0.829048	0.710153	0.967849	0.0176093
BIN2	0.661606	0.527362	0.830023	0.000356874
BTK	0.705057	0.524961	0.946938	0.0202192
C16orf54	0.724011	0.571358	0.917448	0.00751489
C1orf54	0.660079	0.469137	0.928734	0.0171104
CA9	1.15983	1.04317	1.28954	0.00611671
CALHM6	0.846447	0.720119	0.994937	0.0432262
CCL19	0.837353	0.749925	0.934974	0.00160491
CCL22	0.777835	0.637161	0.949566	0.0135719
CCL5	0.839163	0.736065	0.956701	0.00874668
CCR2	0.731451	0.546097	0.979717	0.0359587
CCR5	0.796328	0.659913	0.960942	0.0175237
CCR5AS	0.686793	0.476599	0.989688	0.043845
CCR7	0.66939	0.542632	0.825758	0.000178689
CD19	0.64658	0.475464	0.879278	0.00543185
CD1C	0.712419	0.570639	0.889426	0.00274521
CD1E	0.740302	0.585447	0.936118	0.0120295
CD2	0.779433	0.667892	0.909602	0.00156479
CD200R1	0.686859	0.493417	0.95614	0.0260329
CD244	0.727597	0.535764	0.988118	0.0416988
CD247	0.756961	0.610607	0.938393	0.0110851
CD27	0.716495	0.596335	0.860866	0.000371473
CD300LF	0.715436	0.550263	0.930188	0.0124083
CD37	0.741638	0.597527	0.920507	0.00670109
CD38	0.804779	0.662654	0.977386	0.0284747
CD3D	0.784299	0.675881	0.910108	0.00137017
CD3E	0.757541	0.642239	0.893545	0.000980541
CD3G	0.702318	0.550771	0.895565	0.00438072
CD4	0.832899	0.697138	0.995098	0.044
CD48	0.763824	0.63449	0.919521	0.00442189
CD5	0.72156	0.579001	0.899219	0.00366237
CD52	0.754235	0.639779	0.889167	0.000782568
CD53	0.831652	0.696088	0.993617	0.0423062
CD6	0.597954	0.463869	0.770799	7.20385e-05
CD7	0.770325	0.648992	0.914342	0.00284479
CD74	0.843745	0.733758	0.970219	0.017115
CD79A	0.844272	0.733989	0.971125	0.0177777
CD79B	0.734043	0.582805	0.924527	0.00862399
CD84	0.745878	0.570684	0.974856	0.031842
CD86	0.788421	0.637057	0.975747	0.0288378
CD8A	0.800289	0.684862	0.935171	0.00505685
CD8B	0.837951	0.719443	0.975981	0.0230584
CD96	0.751554	0.600917	0.939954	0.0123303
CEACAM21	0.712536	0.519976	0.976405	0.0349868
CELF2	0.756288	0.582364	0.982154	0.0361695
CH25H	0.782376	0.651322	0.939799	0.00869669
CHIT1	0.706068	0.572939	0.870133	0.00109495
CKB	0.833949	0.708648	0.981406	0.0288229
CLEC10A	0.760907	0.619508	0.93458	0.0091877
CLEC12A	0.70098	0.513194	0.957478	0.0255436
CLEC2D	0.568063	0.411133	0.784893	0.000607499
CLEC4A	0.740125	0.568243	0.963999	0.025622
CORO1A	0.760991	0.617944	0.937153	0.0101423
CRTAM	0.651779	0.48394	0.877827	0.00483644
CSF2RA	0.722479	0.5796	0.90058	0.00383537
CST7	0.769154	0.652938	0.906057	0.00168752
CTLA4	0.763162	0.6207	0.938323	0.0103523
CX3CL1	0.828048	0.731359	0.937518	0.00289758
CXCL8	1.28444	1.1447	1.44123	2.04662e-05
CXCR2P1	0.771799	0.638962	0.932253	0.00719025
CXCR3	0.761557	0.62826	0.923135	0.00552573
CXCR6	0.721236	0.585574	0.888328	0.00211378
CYP4B1	0.858855	0.76872	0.959558	0.00715098
CYTIP	0.759887	0.614958	0.938973	0.0109852
DBH-AS1	0.710448	0.552348	0.9138	0.00777097
DOK2	0.776957	0.631605	0.955759	0.0169331
ELMO1	0.696755	0.501733	0.967581	0.0310312
EOMES	0.727664	0.552304	0.958701	0.0238367
ETV7	0.795959	0.667592	0.949007	0.0109826
EVI2A	0.787197	0.628924	0.985302	0.0366846
EVI2B	0.817697	0.671418	0.995845	0.0453527
FAM78A	0.718319	0.539097	0.957125	0.0238705
FASLG	0.80481	0.650684	0.995445	0.0452788
FBXO6	0.787175	0.620451	0.998702	0.0487625
FCMR	0.741564	0.570303	0.964254	0.025638
FERMT3	0.77892	0.625821	0.969471	0.0252443
FGD2	0.650877	0.471754	0.898012	0.00892237
FGD3	0.636533	0.466735	0.868104	0.00432474
FGL2	0.808404	0.675448	0.96753	0.0203399
FKBP10	1.25928	1.08584	1.46042	0.00229504
FLT3LG	0.569097	0.399421	0.810853	0.0018042
FOLR2	0.80125	0.65328	0.982734	0.0334068
FOXP3	0.62106	0.475667	0.810895	0.000464612
FTH1P22	0.676871	0.510027	0.898293	0.00687665
FUT7	0.62558	0.436628	0.896303	0.0105684
GAB3	0.647151	0.449014	0.932719	0.0196251
GBP1P1	0.830833	0.710552	0.971476	0.0201982
GIMAP1	0.690996	0.5038	0.94775	0.0218559
GIMAP4	0.783514	0.645415	0.951162	0.0136593
GIMAP7	0.768398	0.636863	0.927101	0.00595747
GLIPR2	0.778343	0.617075	0.981759	0.0343981
GMFG	0.770244	0.625688	0.948198	0.0138344
GNG8	0.599382	0.450366	0.797705	0.000448556
GNGT2	0.668701	0.498903	0.896288	0.00709008
GPR171	0.731383	0.58509	0.914255	0.00600959
GPR174	0.736947	0.546913	0.99301	0.0448497
GPR183	0.807713	0.665852	0.979798	0.0302298
GPR65	0.715121	0.514823	0.993349	0.0455256
GRAP2	0.600053	0.417256	0.862932	0.00586498
GZMH	0.826652	0.715925	0.954504	0.00947049
GZMK	0.790708	0.666447	0.938138	0.00710183
GZMM	0.771601	0.637889	0.933342	0.00757521
HAVCR2	0.767167	0.624365	0.94263	0.0116634
HCK	0.804315	0.663126	0.975565	0.0270248
HCLS1	0.78602	0.647606	0.954016	0.0148384
HCST	0.824736	0.689704	0.986205	0.0346668
HLA-DMB	0.832881	0.712678	0.973358	0.0214748
HLA-DPA1	0.855088	0.743589	0.983307	0.0280835
HLA-DPB1	0.814955	0.702069	0.945992	0.00714935
HLA-DQA1	0.844413	0.738474	0.965549	0.0134161
HLA-DQB1	0.874528	0.769347	0.99409	0.0403029
HLA-DRA	0.846544	0.736423	0.973131	0.0191275
HLA-DRB1	0.87175	0.765783	0.992382	0.0379298
HNRNPA1P21	0.721783	0.573289	0.908739	0.00553249
ICAM3	0.704636	0.504038	0.985068	0.0405623
ICOS	0.694319	0.538211	0.895706	0.0049912
IFI35	0.793177	0.63006	0.998523	0.0485469
IFNG	0.778863	0.63159	0.960477	0.0194365
IGFLR1	0.613673	0.430632	0.874517	0.00689453
IGHG2	0.911327	0.835966	0.993483	0.0349939
IGHG3	0.898983	0.825524	0.978978	0.0143472
IGHGP	0.896164	0.812971	0.98787	0.0274209
IGHM	0.900313	0.829018	0.97774	0.0126035
IGHV3-7	0.824899	0.701687	0.969746	0.0196922
IGKC	0.908939	0.834712	0.989766	0.028047
IGKV1-12	0.784052	0.657571	0.93486	0.00672008
IGKV1-9	0.90652	0.824335	0.996899	0.0429693
IGKV3-7	0.817915	0.693949	0.964027	0.0165375
IGLC2	0.905401	0.826623	0.991686	0.0323773
IGLC3	0.908791	0.833116	0.991339	0.0310787
IGLV3-21	0.912864	0.835972	0.996829	0.0422839
IGLV3-9	0.884869	0.794424	0.985611	0.0261876
IGSF6	0.709301	0.561478	0.89604	0.00396992
IKZF1	0.718196	0.555499	0.928544	0.011549
IKZF3	0.621431	0.490823	0.786795	7.75418e-05
IL10RA	0.752589	0.604635	0.936748	0.0109273
IL12RB1	0.698049	0.541557	0.899762	0.00551132
IL16	0.669357	0.489472	0.915351	0.0119429
IL17RB	0.823785	0.681172	0.996257	0.0456489
IL18BP	0.715689	0.543389	0.942622	0.0172908
IL18RAP	0.689418	0.497361	0.955637	0.0255929
IL21R	0.709124	0.543942	0.924467	0.0110717
IL2RG	0.848475	0.726192	0.99135	0.0385113
IL34	0.800054	0.67146	0.953275	0.0125884
ISG20	0.670621	0.52272	0.86037	0.00167223
ITGAL	0.786136	0.650236	0.95044	0.0129597
ITGB2-AS1	0.676172	0.510215	0.896111	0.00646167
ITK	0.689979	0.512128	0.929594	0.0146872
ITM2A	0.764191	0.626978	0.931433	0.00773499
JAK3	0.702546	0.553171	0.892258	0.0037955
JAML	0.695592	0.549276	0.880884	0.00259063
JCHAIN	0.898362	0.812115	0.993769	0.0374024
KIRREL1	1.38653	1.15953	1.65796	0.000340243
KLHL6	0.579847	0.399866	0.84084	0.00405033
KLRB1	0.681313	0.547102	0.848448	0.000607595
LAG3	0.765475	0.643574	0.910465	0.00252913
LAPTM5	0.810857	0.676806	0.971459	0.0229646
LCK	0.753519	0.612923	0.926366	0.00723428
LGALS2	0.813602	0.684291	0.967348	0.0194981
LGALS9	0.67561	0.552802	0.825699	0.000127559
LIF	1.26519	1.09229	1.46545	0.0017042
LILRB4	0.81348	0.666904	0.992272	0.0416999
LINC01857	0.630536	0.465215	0.854605	0.00295194
LINC01871	0.804108	0.689432	0.937859	0.0054833
LINC01943	0.643998	0.446383	0.929098	0.0186114
LINC02084	0.621207	0.446734	0.86382	0.00465177
LINC02195	0.806322	0.676085	0.961648	0.016618
LINC02446	0.76714	0.644647	0.912908	0.00282133
LRMP	0.759132	0.597939	0.96378	0.0236417
LRP4	1.18867	1.00355	1.40793	0.0453941
LSP1	0.768537	0.652681	0.904959	0.0015894
LST1	0.756415	0.614868	0.930547	0.00826796
LY86	0.744484	0.601758	0.921063	0.0065841
LYZ	0.876795	0.772694	0.994922	0.0414591
MAP4K1	0.620149	0.479939	0.80132	0.000258424
MFNG	0.75622	0.575007	0.994543	0.0455959
MIR155HG	0.735069	0.553267	0.976612	0.0337356
MIR8071-1	0.789874	0.650791	0.958682	0.0169885
MIR8071-2	0.84816	0.732297	0.982355	0.0279836
MPEG1	0.750909	0.613588	0.918963	0.00543421
MS4A1	0.724285	0.564432	0.929409	0.0112334
MS4A6A	0.779871	0.640307	0.949856	0.0134615
MS4A7	0.785904	0.625914	0.98679	0.0380362
MYO1F	0.766152	0.594628	0.987152	0.039402
MYO1G	0.745258	0.572295	0.970495	0.0290912
MZB1	0.870839	0.765323	0.990902	0.0358476
NAPSB	0.750195	0.619008	0.909184	0.00338126
NCF1C	0.756344	0.583309	0.98071	0.035124
NCKAP1L	0.746802	0.587056	0.950016	0.0174291
NFAM1	0.724359	0.553036	0.948757	0.0191805
NKG7	0.849958	0.742171	0.973398	0.0187908
NLRC3	0.593536	0.424578	0.829729	0.00227311
ODF3B	0.781179	0.632772	0.964394	0.0216059
P2RY10	0.651114	0.484144	0.875668	0.00453692
P2RY13	0.689371	0.529551	0.897426	0.00570628
P2RY8	0.64039	0.477044	0.859668	0.00301312
PCED1B-AS1	0.698934	0.552051	0.884896	0.00292128
PDCD1	0.784494	0.644546	0.954828	0.0154764
PIK3AP1	0.763409	0.603271	0.966056	0.0246107
PIK3R6	0.649261	0.447788	0.941382	0.0226883
PILRA	0.615718	0.469667	0.807187	0.000447318
PIM2	0.715524	0.544726	0.939875	0.0161468
PLA2G2D	0.72283	0.594266	0.879206	0.00116089
PLA2G7	0.821477	0.677962	0.995371	0.044715
PLAAT4	0.813078	0.706029	0.936358	0.004067
PLAC8	0.845824	0.742425	0.963623	0.0118372
PLEKHO1	0.708352	0.544554	0.92142	0.0101723
POU2AF1	0.755385	0.622442	0.916721	0.00450627
PPP1R16B	0.669275	0.507234	0.883081	0.00452496
PRKCB	0.578295	0.416022	0.803864	0.00111715
PSME2P2	0.709211	0.515095	0.976481	0.0352196
PSTPIP1	0.680867	0.530432	0.873967	0.00254897
PTGDS	0.852117	0.755088	0.961613	0.00947024
PTPN22	0.766001	0.603126	0.972861	0.0288493
PTPN7	0.708931	0.563189	0.892389	0.00339434
PTPRC	0.823428	0.68812	0.985342	0.033906
PYHIN1	0.638512	0.468628	0.869981	0.00447626
RAB33A	0.651667	0.456084	0.931121	0.0186765
RAMP3	0.744104	0.584357	0.947521	0.0165232
RASAL3	0.723218	0.576691	0.906976	0.00502817
RASGRP2	0.673606	0.476581	0.952082	0.0252134
RCSD1	0.780343	0.617731	0.985763	0.0375039
RENBP	0.751324	0.610958	0.923938	0.00673431
RGS1	0.851724	0.733537	0.988952	0.0352282
RHOH	0.64493	0.47336	0.878686	0.00544395
RIPOR2	0.560632	0.391411	0.803013	0.00159577
RNASE6	0.771542	0.626155	0.950687	0.0149053
RUFY4	0.675983	0.504833	0.905157	0.00856482
S100B	0.85056	0.727249	0.99478	0.0428204
S1PR4	0.653611	0.516283	0.827467	0.000409702
SASH3	0.790531	0.649147	0.962709	0.019388
SBK1	0.831374	0.710324	0.973052	0.0214356
SCIMP	0.706977	0.516056	0.968532	0.0308464
SDS	0.738697	0.588043	0.927949	0.00925382
SELL	0.74206	0.612538	0.89897	0.00230212
SELP	0.715522	0.53884	0.950138	0.0206976
SELPLG	0.739246	0.596403	0.9163	0.00581769
SEMA3A	1.28356	1.10987	1.48443	0.000765106
SEPTIN1	0.616698	0.470466	0.808383	0.000464598
SH2D1A	0.700081	0.55394	0.884776	0.00283821
SIRPG	0.755687	0.618002	0.924047	0.00633905
SIT1	0.764176	0.624739	0.934736	0.00888206
SLA	0.753014	0.598021	0.948178	0.0158427
SLA2	0.719614	0.577518	0.896672	0.00337085
SLAMF1	0.640632	0.465911	0.880875	0.00613278
SLAMF6	0.713074	0.572079	0.888817	0.00262509
SLC15A3	0.703654	0.55905	0.885662	0.0027495
SNX20	0.714949	0.558488	0.915242	0.00774918
SP140	0.699896	0.528899	0.926177	0.0125416
SPN	0.762965	0.595167	0.978071	0.0327658
TBC1D10C	0.683437	0.544942	0.85713	0.000986807
TBX21	0.658074	0.486824	0.889565	0.00651019
TIGIT	0.703587	0.564015	0.877699	0.00183132
TMC8	0.644496	0.501697	0.827939	0.000587188
TMEM273	0.669728	0.480529	0.933421	0.0179462
TNFAIP8L2	0.757047	0.612644	0.935487	0.00995042
TNFRSF1B	0.777536	0.624701	0.967763	0.0242329
TNFRSF9	0.712033	0.525745	0.964327	0.0281858
TNFSF13B	0.790421	0.642282	0.972727	0.0263439
TPPP3	0.848097	0.734052	0.979859	0.025345
TRAC	0.785936	0.677838	0.911273	0.00141934
TRAT1	0.637135	0.460758	0.881028	0.00641179
TRAV12-1	0.6126	0.448101	0.837488	0.00212927
TRAV12-2	0.725966	0.55596	0.947958	0.0186443
TRAV13-1	0.738036	0.573368	0.949995	0.0183633
TRAV19	0.747322	0.576164	0.969324	0.0281826
TRAV2	0.694035	0.514678	0.935895	0.0166531
TRAV4	0.679044	0.514912	0.895493	0.00610924
TRAV8-3	0.560564	0.409229	0.767864	0.000311901
TRBC2	0.757697	0.653805	0.878098	0.000226343
TRBJ2-1	0.78716	0.65023	0.952926	0.0141085
TRBJ2-2	0.745697	0.586865	0.947516	0.0163455
TRBJ2-3	0.8267	0.690804	0.989328	0.0377961
TRBJ2-7	0.828069	0.698981	0.980998	0.0291215
TRBV19	0.726715	0.572987	0.921687	0.00847673
TRBV2	0.634691	0.468956	0.858999	0.0032368
TRBV20-1	0.715648	0.584781	0.875802	0.00116621
TRBV28	0.744638	0.636651	0.870942	0.000225552
TRBV29-1	0.720641	0.566358	0.916953	0.00769179
TRBV3-1	0.738836	0.558819	0.976844	0.0336366
TRBV4-2	0.67794	0.523987	0.877127	0.00310149
TRBV5-1	0.665327	0.498745	0.887547	0.0055834
TRBV6-5	0.711301	0.55744	0.90763	0.00615694
TRBV7-9	0.804885	0.667737	0.970202	0.0227648
TRBV9	0.756073	0.589422	0.969844	0.0277368
TRDV1	0.696787	0.548017	0.885944	0.00319608
TREM2	0.849546	0.729323	0.989586	0.036221
TRG-AS1	0.61535	0.43348	0.873524	0.00659887
TRGC2	0.688987	0.543028	0.874177	0.00216157
TRGV10	0.725426	0.562473	0.935587	0.0134024
TYROBP	0.836951	0.708592	0.988562	0.0361361
UBASH3A	0.64756	0.485744	0.863282	0.00305554
ULBP3	1.25436	1.02163	1.54012	0.0304391
USP30-AS1	0.754827	0.621881	0.916195	0.00443543
VCAM1	0.782346	0.649001	0.943088	0.0100365
VTCN1	0.878139	0.786063	0.980999	0.021482
WAS	0.711283	0.5662	0.893543	0.00342193
ZAP70	0.668328	0.541089	0.825488	0.000184202
ZNF683	0.811991	0.69507	0.94858	0.00865388

## Sheet: S7
univariate Cox regression						multivariate Cox regression
id	HR	HR.95L	HR.95H	pvalue		id	HR	HR.95L	HR.95H	pvalue
Age	1.01555	0.998192	1.03321	0.0793864		Stage	1.48157	1.19133	1.84253	0.000409843
Grade	0.816029	0.634281	1.04986	0.113764		riskScore	1.10043	1.06833	1.13349	2.35817e-10
Stage	1.50133	1.21104	1.86122	0.000210157
Race	1.03266	0.616038	1.73103	0.902959
riskScore	1.10348	1.07129	1.13663	7.06686e-11

## Sheet: S8
id	logFC	AveExpr	t	P.Value	adj.P.Val	B
KEGG_PRIMARY_IMMUNODEFICIENCY	0.36243	0.00762253	7.95809	3.66743e-14	6.71139e-12	21.6338
KEGG_ALLOGRAFT_REJECTION	0.339236	0.000640176	6.20182	1.8564e-09	1.6986e-07	11.2072
KEGG_AUTOIMMUNE_THYROID_DISEASE	0.339067	0.00332478	6.11966	2.94134e-09	1.79422e-07	10.7664
KEGG_INTESTINAL_IMMUNE_NETWORK_FOR_IGA_PRODUCTION	0.270806	0.0126537	5.89631	1.00475e-08	4.59671e-07	9.5908
KEGG_ASTHMA	0.313187	0.00893046	5.55073	6.28508e-08	2.30034e-06	7.84029
KEGG_TYPE_I_DIABETES_MELLITUS	0.264935	0.00130989	5.43519	1.13866e-07	3.47293e-06	7.27409
KEGG_GRAFT_VERSUS_HOST_DISEASE	0.285346	0.00585609	5.26968	2.62361e-07	6.85886e-06	6.47994
KEGG_B_CELL_RECEPTOR_SIGNALING_PATHWAY	0.136947	0.00643598	5.03157	8.41779e-07	1.92557e-05	5.37325
KEGG_CELL_ADHESION_MOLECULES_CAMS	0.172143	0.0175711	4.98274	1.06356e-06	2.00926e-05	5.15163
KEGG_ANTIGEN_PROCESSING_AND_PRESENTATION	0.213721	-0.00896872	4.97607	1.09796e-06	2.00926e-05	5.12148
KEGG_ABC_TRANSPORTERS	0.118779	0.0044555	4.77713	2.79243e-06	4.6456e-05	4.23843
KEGG_NATURAL_KILLER_CELL_MEDIATED_CYTOTOXICITY	0.138708	0.00875086	4.60454	6.12539e-06	9.34122e-05	3.49733
KEGG_T_CELL_RECEPTOR_SIGNALING_PATHWAY	0.132464	0.0073987	4.58268	6.75499e-06	9.50895e-05	3.40516
KEGG_AMINOACYL_TRNA_BIOSYNTHESIS	-0.153072	-0.019441	-4.54596	7.95548e-06	9.96776e-05	3.25115
KEGG_NITROGEN_METABOLISM	-0.129886	0.0122677	-4.53995	8.17029e-06	9.96776e-05	3.22607
KEGG_TERPENOID_BACKBONE_BIOSYNTHESIS	-0.169948	-0.00670176	-4.47411	1.09228e-05	0.00012493	2.95295
KEGG_STARCH_AND_SUCROSE_METABOLISM	-0.109703	0.0217229	-4.45437	1.19088e-05	0.000128195	2.87172
KEGG_TGF_BETA_SIGNALING_PATHWAY	-0.107144	0.0085023	-4.39874	1.51664e-05	0.000154191	2.6446
KEGG_HEMATOPOIETIC_CELL_LINEAGE	0.175869	0.0188011	4.33447	1.99954e-05	0.000192587	2.38524
KEGG_LEISHMANIA_INFECTION	0.15049	0.0144492	4.23512	3.04584e-05	0.000265423	1.99098
KEGG_CHEMOKINE_SIGNALING_PATHWAY	0.115989	0.0130944	4.01202	7.61628e-05	0.000633536	1.13528
KEGG_FRUCTOSE_AND_MANNOSE_METABOLISM	-0.10852	-0.00620983	-3.97403	8.86774e-05	0.000681096	0.993666
KEGG_BIOSYNTHESIS_OF_UNSATURATED_FATTY_ACIDS	-0.111473	-0.0151108	-3.97221	8.9324e-05	0.000681096	0.986906
KEGG_SYSTEMIC_LUPUS_ERYTHEMATOSUS	0.146575	-0.00548424	3.78893	0.000182997	0.00133954	0.321153
KEGG_ONE_CARBON_POOL_BY_FOLATE	-0.12497	-0.00690362	-3.75247	0.000210375	0.00148072	0.192112
KEGG_STEROID_BIOSYNTHESIS	-0.150688	-0.00812655	-3.73232	0.000227123	0.0015156	0.121269
KEGG_VALINE_LEUCINE_AND_ISOLEUCINE_BIOSYNTHESIS	-0.137868	-0.0216003	-3.72393	0.000234462	0.0015156	0.0918727
KEGG_GLYCOLYSIS_GLUCONEOGENESIS	-0.102066	0.0025603	-3.71756	0.000240177	0.0015156	0.0696154
KEGG_GALACTOSE_METABOLISM	-0.112081	-0.00517351	-3.53183	0.000477927	0.00291535	-0.564515
KEGG_PENTOSE_PHOSPHATE_PATHWAY	-0.108892	-0.000117728	-3.419	0.00071596	0.00422647	-0.935186
KEGG_CYTOSOLIC_DNA_SENSING_PATHWAY	0.104611	0.00935172	3.2592	0.00124634	0.0065166	-1.44109
KEGG_ECM_RECEPTOR_INTERACTION	-0.122731	0.0122151	-3.20863	0.00147878	0.00729228	-1.5965
KEGG_CYTOKINE_CYTOKINE_RECEPTOR_INTERACTION	0.100781	0.0191356	3.00151	0.00291334	0.0126938	-2.20931
KEGG_GLYOXYLATE_AND_DICARBOXYLATE_METABOLISM	-0.104084	-0.0221919	-2.80288	0.00539631	0.0206697	-2.7608
